# Supplementary material for: Astrocytes require perineuronal nets to maintain synaptic homeostasis in mice
Source: Nat Neurosci. 2024 Jul 17;27(8):1475–88. doi: 10.1038/s41593-024-01714-3 (PMC11303255; doi:10.1038/s41593-024-01714-3)
Supplement: Supplementary file 3 — Antibody list and details. [file 41593_2024_1714_MOESM3_ESM.xlsx]

## Sheet: Sheet1
Antibody/Stain	Clone	Vendor	Catalog Number	1˚ / 2˚	Host	Dilution	Marker for	validation
Neuronal Nuclei (NeuN)	Monoclonal (A60)	Millipore	MAB377	1˚	Mouse	1:500	Neuronal soma	Validated by vendor: https://www.emdmillipore.com/US/en/product/Anti-NeuN-Antibody-clone-A60,MM_NF-MAB377#anchor_COA
Neuronal Nuclei (NeuN)	Monoclonal (EPR12763)	Abcam	ab177487	1˚	Rabbit	1:500	Neuronal soma	Validated by vendor: https://www.abcam.com/neun-antibody-epr12763-neuronal-marker-ab177487.html?productWallTab=ShowAll
Neuronal Nuclei (NeuN)	Polyclonal	Synaptic Systems	266 004	1˚	Guinea Pig	1:1000	Neuronal soma	Validated by vendor: https://sysy.com/product/266004
Parvalbumin (PV)	Polyclonal	Swant	GP-72	1˚	Guinea Pig	1:1000	PV+ interneurons	Validated by vendor: (knock-out mouse) https://www.swant.com/pdfs/GP72_Guinea_pig_anti_parvalbumin.pdf
Parvalbumin (PV)	Polyclonal	Swant	PV-27	1˚	Rabbit	1:1000	PV+ interneurons	Validated by vendor (knock-out mouse): https://www.swant.com/pdfs/x_Rabbit_anti_parvalbumin_PV27.pdf
Parvalbumin (PV)	Monoclonal	Swant	PV-235	1˚	Mouse	1:1000	PV+ interneurons	Validated by vendor (knock-out mouse): https://www.swant.com/pdfs/235asc_Monoclonal_anti_Parvalbumin_asc.pdf
Parvalbumin (PV)	Polyclonal	Synaptic Systems	195 006	1˚	Chicken	1:500	PV+ interneurons	Validated by vendor: https://sysy.com/product/195006
Aggrecan	Polyclonal	Millipore	AB1031	1˚	Rabbit	1:200	Aggrecan ECM components	Validated through publication: https://www.ncbi.nlm.nih.gov/pmc/articles/PMC6596198/
Wisteria Floribunda Lectin (WFA)	NA	Vector Laboratories	B-1355	1˚	Biotinylated	1:500	CSPG ECM components	Validated through publication: https://www.ncbi.nlm.nih.gov/pmc/articles/PMC6596198/
Hyaluronic Acid Binding Protein (HABP)	NA	Millipore	385911	1˚	Biotinylated	1:500	HA ECM components	Validated by vendor: https://www.emdmillipore.com/US/en/product/Hyaluronic-Acid-Binding-Protein-Bovine-Nasal-Cartilage-Biotinylated,EMD_BIO-385911#anchor_COA
Green fluorescent protein (GFP)	Polyclonal	Aves	GFP-1020	1˚	Chicken	1:500	Astrocytes (AldheGFP) & Neuronal transduction (hSyn.HI.eGFP-Cre)	Validated by vendor: https://www.aveslabs.com/products/anti-green-fluorescent-protein-antibody-gfp
s100β	Polyclonal	Synaptic Systems	287 004	1˚	Guinea Pig	1:500	Astrocyte	Validated by vendor: https://sysy.com/product/287004
s100β	monoclonal (86D7E4)	Synaptic Systems	287 111	1˚	Mouse	1:500	Astrocyte	Validated by vendor: https://sysy.com/product/287111
Glial Fibrillary Acidic Protein (GFAP)	Polyclonal	Abcam	ab4674	1˚	Chicken	1:500	Astrocyte	Validated by vendor: https://www.abcam.com/gfap-antibody-ab4674.html
Glial Fibrillary Acidic Protein (GFAP)	monoclonal (GA5)	Millipore	MAB360	1˚	Mouse	1:500	Astrocyte	Validated by vendor: https://www.emdmillipore.com/US/en/product/Anti-Glial-Fibrillary-Acidic-Protein-Antibody-clone-GA5,MM_NF-MAB360#
KiR4.1	Polyclonal	Alomone Labs	APC-035	1˚	Rabbit	1:1000	Astrocytic K+ channel	Validated by vendor: https://www.alomone.com/p/anti-kir4-1/APC-035?gclid=Cj0KCQiA_bieBhDSARIsADU4zLfoZkQ4UEAf2ypVp4lm1MYgMWuHxw818idZEo0CieZ8INJVnsE0KJ0aAlyFEALw_wcB
Glutamate Transporter 1 (Glt1)	Polyclonal	Millipore	AB1783	1˚	Guinea Pig	1:1000	Astrocytic excitatory homeostatic protein (glutamate)	Validated by vendor: https://www.emdmillipore.com/US/en/product/Anti-Glutamate-Transporter-Antibody-Glial,MM_NF-AB1783
GABA Transporter 1 (GAT1)	Polyclonal	Synaptic Systems	274 102	1˚	Rabbit	1:1000	Astrocytic inhibitory homeostatic protein (GABA)	Validated by vendor: https://sysy.com/product/274102
GABA Transporter 3 (GAT3)	Polyclonal	Synaptic Systems	274 303	1˚	Rabbit	1:500	Astrocytic inhibitory homeostatic protein (GABA)	Validated by vendor: https://sysy.com/product/274303
Connexin 30	Polyclonal	ThermoFisher	71-2200	1˚	Rabbit	1:500	Astrocyte gap junctions	Validated by vendor: https://www.thermofisher.com/antibody/product/Connexin-30-Antibody-clone-Z-PP9-Polyclonal/71-2200
Connexin 43	Monoclonal (RN26)	Millipore	MAB3068	1˚	Mouse	1:300	Astrocyte gap junctions	Validated by vendor: https://www.emdmillipore.com/US/en/product/Anti-Connexin-43-Antibody-CT-Antibody-clone-1C5.1,MM_NF-MABT528
Aquaporin-4 (Aqp4)	Polyclonal	Millipore	AB3594	1˚	Rabbit	1:500	Astrocyte water channel	Validated by vendor: https://www.emdmillipore.com/US/en/product/Anti-Aquaporin-4-Antibody-CT,MM_NF-AB3594-200UL
Vesicular Glutamate Transporter 1 (vGlut1)	Polyclonal	Synaptic Systems	135 303	1˚	Rabbit	1:400	Glutamatergic (excitatory) synapses	Validated by vendor: https://sysy.com/product/135303
Vesicular Glutamate Transporter 1 (vGlut1)	Polyclonal	Synaptic Systems	135 304	1˚	Guinea Pig	1:500	Glutamatergic (excitatory) synapses	Validated by vendor: https://sysy.com/product/135304
Vesicular Glutamate Transporter 2 (vGlut2)	Polyclonal	Synaptic Systems	135 402	1˚	Rabbit	1:500	Glutamatergic (excitatory) synapses	Validated by vendor: https://sysy.com/product/135402
Vesicular GABA Transporter (vGAT)	Polyclonal	Synaptic Systems	131 004	1˚	Guinea Pig	1:500	GABAergic (inhibitory) synapses	Validated by vendor: https://sysy.com/product/131004
Vesicular GABA Transporter (vGAT)	Monoclonal (117G4)	Synaptic Systems	131 011	1˚	Mouse	1:500	GABAergic (inhibitory) synapses	Validated by vendor: https://sysy.com/product/131011
β actin	Monoclonal (15G5A11/E2)	Invitrogen	MA1-140	1˚	Mouse	1:3000	Housekeeping control protein	Validated by vendor: https://www.thermofisher.com/antibody/product/beta-Actin-Antibody-clone-15G5A11-E2-Monoclonal/MA1-140
Antibody/Stain	Vendor	Catalog Number	1˚ / 2˚	Host	Dilution
Guinea Pig Alexa Flour 405	Abcam	ab175678	2˚	Goat	1:400
Rabbit DyLight 405	Jackson ImmunoResearch	111-475-144	2˚	Goat	1:400
Chicken Alexa Flour 405	Abcam	ab175674	2˚	Goat	1:500
Mouse Alexa Flour 405	ThermoFisher	A-31553	2˚	Goat	1:400
Guinea Pig Alexa Fluor 488	Jackson ImmunoResearch	106-545-003	2˚	Goat	1:500
Rabbit Alexa Flour 488	Jackson ImmunoResearch	111-545-144	2˚	Goat	1:500
Chicken Alexa Flour 488	Jackson ImmunoResearch	103-545-155	2˚	Goat	1:500
Mouse Alexa Flour 488	Jackson ImmunoResearch	115-545-003	2˚	Goat	1:500
Streptavidin Alexa Flour 488	Jackson ImmunoResearch	016-540-084	2˚	Biotinylated	1:500
Guinea Pig Alexa Flour 555	ThermoFisher	A-21435	2˚	Goat	1:500
Rabbit Cy3 550	Jackson ImmunoResearch	111-165-144	2˚	Goat	1:500
Chicken Cy3 550	Jackson ImmunoResearch	103-165-155	2˚	Goat	1:400
Mouse Cy3 550	Jackson ImmunoResearch	115-165-146	2˚	Goat	1:500
Streptavidin Alexa Flour 555	ThermoFisher	S32355	2˚	Biotinylated	1:500
Guinea Pig Alexa Flour 647	Jackson ImmunoResearch	106-605-003	2˚	Goat	1:500
Rabbit Alexa Flour 647	Jackson ImmunoResearch	111-605-003	2˚	Goat	1:500
Chicken Alexa Flour 647	Jackson ImmunoResearch	103-605-155	2˚	Goat	1:500
Mouse Alexa Flour 647	Jackson ImmunoResearch	115-605-062	2˚	Goat	1:500
Streptavidin Alexa Flour 647	Jackson ImmunoResearch	016-600-084	2˚	Goat	1:500
