# Supplementary material for: Astrocytes require perineuronal nets to maintain synaptic homeostasis in mice
Source: Nat Neurosci. 2024 Jul 17;27(8):1475–88. doi: 10.1038/s41593-024-01714-3 (PMC11303255; doi:10.1038/s41593-024-01714-3)
Supplement: Supplementary file 4 — Details of statistical tests. [file 41593_2024_1714_MOESM4_ESM.xlsx]

## Sheet: Table of statistical details
Figure	Statistical test			Multiple comparision test			Significant?	Summary	95% Cl of difference between group means			Normality test
	Test	Test statistic	P value	Test	Comparisions	P value			Mean difference	LCL	UCL
Fig. 1d Pearson correlation	One way ANOVA	F = 458.88338	8.76444e-10	Tukey's	Kir4.1+WFA Vs. GFP+Kir4.1	0	Yes	****	-0.66479	-0.73416	-0.59542	Shapiro-Wilk: Can't reject normality in all groups
					GFP+WFA Vs. GFP+Kir4.1	0	Yes	****	-0.63804	-0.70741	-0.56868
					GFP+WFA Vs. Kir4.1+WFA	0.72205	No	ns	0.02675	-0.04262	0.09611
Fig. 1h kir4.1 in PNN holes	One way ANOVA	F =62.55034	3.55673e-09	Tukey's	+Kir4.1 +AldheGFP	0.21005	No	ns	7.7257	-2.81178	18.2632	Shapiro-Wilk: Can't reject normality in all groups
					+AldheGFP+Kir4.1 +AldheGFP	0.98365	No	ns	-1.78311	-12.3206	8.75437
					+AldheGFP+Kir4.1 +Kir4.1	0.08675	No	ns	-9.50882	-20.0463	1.02866
					+Astrocyte +AldheGFP	0.08375	No	ns	9.57582	-0.96166	20.1133
					+Astrocyte +Kir4.1	0.98128	No	ns	1.85011	-8.68737	12.3876
					+Astrocyte +AldheGFP+Kir4.1	0.03178	Yes	*	11.3589	0.82145	21.8964
					-Astrocyte +AldheGFP	9.83608e-08	Yes	****	-37.3886	-47.9261	-26.8511
					-Astrocyte +Kir4.1	2.36239e-07	Yes	****	-45.1143	-55.6518	-34.5768
					-Astrocyte +AldheGFP+Kir4.1	2.07037e-07	Yes	****	-35.6055	-46.143	-25.068
					-Astrocyte +Astrocyte	2.43031e-07	Yes	****	-46.9644	-57.5019	-36.4269
Fig. 1l Glt1 in PNN holes	One way ANOVA	F = 157.43	4.6861e-12	Tukey's	+Glt1 +AldheGFP	0.000289817	Yes	***	12.1718	5.69268	18.6508	Shapiro-Wilk: Can't reject normality in all groups
					+AldheGFP+Glt1 +AldheGFP	0.80019	No	ns	-2.32358	-8.80266	4.1555
					+AldheGFP+Glt1 +Glt1	4.24582e-05	Yes	****	-14.4953	-20.9744	-8.01626
					+Astrocyte +AldheGFP	3.62213e-05	Yes	****	14.6959	8.21682	21.175
					+Astrocyte +Glt1	0.74979	No	ns	2.52414	-3.95494	9.00322
					+Astrocyte +AldheGFP+Glt1	6.20929e-06	Yes	****	17.0195	10.5404	23.4986
					-Astrocyte +AldheGFP	6.85285e-08	Yes	****	-32.0615	-38.5406	-25.5825
					-Astrocyte +Glt1	0	Yes	****	-44.2333	-50.7124	-37.7542
					-Astrocyte +AldheGFP+Glt1	6.85337e-07	Yes	****	-29.738	-36.2171	-23.2589
					-Astrocyte +Astrocyte	0	Yes	****	-46.7574	-53.2365	-40.2784
Fig. 1p GAT1 in PNN holes	One way ANOVA	F = 301.0438	3.97985e-14	Tukey's	+GAT1 +AldheGFP	9.85916e-07	Yes	****	15.954	10.6796	21.2283	Shapiro-Wilk: Can't reject normality in all groups
					+AldheGFP+GAT1 +AldheGFP	0.03945	Yes	****	-5.49035	-10.7647	-0.21599
					+AldheGFP+GAT1 +GAT1	7.67585e-08	Yes	****	-21.4443	-26.7187	-16.17
					+Astrocyte +AldheGFP	7.60162e-08	Yes	****	21.5277	16.2533	26.802
					+Astrocyte +GAT1	0.03598	Yes	*	5.57368	0.29932	10.848
					+Astrocyte +AldheGFP+GAT1	0	Yes	****	27.018	21.7436	32.2924
					-Astrocyte +AldheGFP	0	Yes	****	-31.7566	-37.031	-26.4822
					-Astrocyte +GAT1	0	Yes	****	-47.7106	-52.9849	-42.4362
					-Astrocyte +AldheGFP+GAT1	6.87025e-08	Yes	****	-26.2662	-31.5406	-20.9919
					-Astrocyte +Astrocyte	0	Yes	****	-53.2843	-58.5586	-48.0099
Fig. 1t GAT3 in PNN holes	One way ANOVA	F =19.84659	7.45879e-06	Tukey's	+GAT3 +AldheGFP	0.61501	No	ns	6.58912	-7.57006	20.7483	Shapiro-Wilk: Can't reject normality in all groups
					+AldheGFP+GAT3 +AldheGFP	0.86323	No	ns	-4.46009	-18.6193	9.69909
					+AldheGFP+GAT3 +GAT3	0.16605	No	ns	-11.0492	-25.2084	3.10997
					+Astrocyte +AldheGFP	0.15678	No	ns	11.2083	-2.95088	25.3675
					+Astrocyte +GAT3	0.84803	No	ns	4.61917	-9.54	18.7783
					+Astrocyte +AldheGFP+GAT3	0.02685	Yes	*	15.6684	1.5092	29.8275
					-Astrocyte +AldheGFP	0.000362001	Yes	***	-26.0362	-40.1954	-11.877
					-Astrocyte +GAT3	3.01609e-05	Yes	****	-32.6253	-46.7845	-18.4662
					-Astrocyte +AldheGFP+GAT3	0.00223	Yes	**	-21.5761	-35.7353	-7.41696
					-Astrocyte +Astrocyte	6.1048e-06	Yes	****	-37.2445	-51.4037	-23.0853
Fig. 2d vGlut1 AldheGFP in PNN holes	One way ANOVA	F = 154.68114	5.32946e-12	Tukey's	vGlut1 AldheGFP	9.85916e-07	Yes	****	18.089	9.72001	26.458	Shapiro-Wilk: Can't reject normality in all groups
					AldheGFP+vGlut1 AldheGFP	0.03945	Yes	*	-8.8253	-17.1943	-0.45629
					AldheGFP+vGlut1 vGlut1	7.67585e-08	Yes	****	-26.9143	-35.2833	-18.5453
					Occupied AldheGFP	7.60162e-08	Yes	****	27.1081	18.7391	35.4772
					Occupied vGlut1	0.03598	Yes	*	9.01913	0.65011	17.3881
					Occupied AldheGFP+vGlut1	0	Yes	****	35.9335	27.5644	44.3025
					Empty AldheGFP	0	Yes	****	-33.6736	-42.0426	-25.3045
					Empty vGlut1	0	Yes	****	-51.7626	-60.1316	-43.3936
					Empty AldheGFP+vGlut1	6.87025e-08	Yes	****	-24.8483	-33.2173	-16.4792
					Empty Occupied	0	Yes	****	-60.7817	-69.1507	-52.4127
Fig. 2h vGAT AldheGFP in PNN holes	One way ANOVA	F = 579.80703	3.06591e-16	Tukey's	vGAT AldheGFP	0.05261	No	ns	4.29313	-0.03833	8.62458	Shapiro-Wilk: Can't reject normality in all groups
					AldheGFP+vGAT AldheGFP	6.81917e-08	Yes	****	-21.1363	-25.4678	-16.8049
					AldheGFP+vGAT vGAT	0	Yes	****	-25.4294	-29.7609	-21.098
					Occupied AldheGFP	0	Yes	****	26.448	22.1165	30.7794
					Occupied vGAT	0	Yes	****	22.1548	17.8234	26.4863
					Occupied AldheGFP+vGAT	0	Yes	****	47.5843	43.2528	51.9157
					Empty AldheGFP	0	Yes	****	-35.3489	-39.6803	-31.0174
					Empty vGAT	0	Yes	****	-39.642	-43.9735	-35.3105
					Empty AldheGFP+vGAT	3.18401e-07	Yes	****	-14.2126	-18.544	-9.8811
					Empty Occupied	0	Yes	****	-61.7968	-66.1283	-57.4654
Fig. 2l vGlut1 and Glt1 in PNN holes	One way ANOVA	F = 40.07872	5.14764e-13	Tukey's	Glt1 AldheGFP	0.12021	No	ns	11.6315	-1.6277	24.8906	Shapiro-Wilk: Can't reject normality in all groups
					AldheGFP+Glt1 AldheGFP	0.99988	No	ns	-1.92048	-15.1796	11.3387
					AldheGFP+Glt1 Glt1	0.0423	Yes	*	-13.5519	-26.8111	-0.29278
					vGlut1 AldheGFP	0.3862	No	ns	8.99346	-4.2657	22.2526
					vGlut1 Glt1	0.99882	No	ns	-2.63801	-15.8972	10.6212
					vGlut1 AldheGFP+Glt1	0.17114	No	ns	10.9139	-2.34522	24.1731
					AldheGFP+ vGlut1 AldheGFP	0.0316	Yes	*	-14.0532	-27.3124	-0.79405
					AldheGFP+ vGlut1 Glt1	1.72799e-05	Yes	****	-25.6847	-38.9438	-12.4255
					AldheGFP+ vGlut1 AldheGFP+Glt1	0.0927	No	ns	-12.1327	-25.3919	1.12643
					AldheGFP+ vGlut1 vGlut1	9.70247e-05	Yes	****	-23.0467	-36.3058	-9.78751
					Glt1+vGlut1 AldheGFP	0.81461	No	ns	-6.16702	-19.4262	7.09214
					Glt1+vGlut1 Glt1	0.00306	Yes	**	-17.7985	-31.0576	-4.53933
					Glt1+vGlut1 AldheGFP+Glt1	0.97274	No	ns	-4.24655	-17.5057	9.01262
					Glt1+vGlut1 vGlut1	0.01625	Yes	*	-15.1605	-28.4197	-1.90132
					Glt1+vGlut1 AldheGFP+ vGlut1	0.55541	No	ns	7.88619	-5.37298	21.1454
					AldheGFP+Glt1+vGlut1 AldheGFP	0.01504	Yes	*	-15.2865	-28.5456	-2.02732
					AldheGFP+Glt1+vGlut1 Glt1	7.78835e-06	Yes	****	-26.918	-40.1771	-13.6588
					AldheGFP+Glt1+vGlut1 AldheGFP+Glt1	0.04706	Yes	*	-13.366	-26.6252	-0.10684
					AldheGFP+Glt1+vGlut1 vGlut1	4.31717e-05	Yes	****	-24.2799	-37.5391	-11.0208
					AldheGFP+Glt1+vGlut1 AldheGFP+ vGlut1	1	No	ns	-1.23327	-14.4924	12.0259
					AldheGFP+Glt1+vGlut1 Glt1+vGlut1	0.3686	No	ns	-9.11946	-22.3786	4.1397
					Occupied AldheGFP	9.68193e-06	Yes	****	26.5801	13.321	39.8393
					Occupied Glt1	0.01849	Yes	*	14.9487	1.68952	28.2078
					Occupied AldheGFP+Glt1	2.82667e-06	Yes	****	28.5006	15.2415	41.7598
					Occupied vGlut1	0.00351	Yes	**	17.5867	4.32753	30.8458
					Occupied AldheGFP+ vGlut1	9.35702e-08	Yes	****	40.6334	27.3742	53.8925
					Occupied Glt1+vGlut1	2.66141e-07	Yes	****	32.7472	19.488	46.0063
					Occupied AldheGFP+Glt1+vGlut1	8.99836e-08	Yes	****	41.8666	28.6075	55.1258
					Empty AldheGFP	1.92927e-07	Yes	****	-34.0499	-47.3091	-20.7908
					Empty Glt1	7.30589e-08	Yes	****	-45.6814	-58.9406	-32.4222
					Empty AldheGFP+Glt1	3.54114e-07	Yes	****	-32.1294	-45.3886	-18.8703
					Empty vGlut1	8.61879e-08	Yes	****	-43.0434	-56.3025	-29.7842
					Empty AldheGFP+ vGlut1	0.000726504	Yes	***	-19.9967	-33.2559	-6.73755
					Empty Glt1+vGlut1	4.19361e-06	Yes	****	-27.8829	-41.1421	-14.6237
					Empty AldheGFP+Glt1+vGlut1	0.00163	Yes	**	-18.7634	-32.0226	-5.50427
					Empty Occupied	9.95954e-08	Yes	****	-60.6301	-73.8892	-47.3709
Fig. 2p vGAT and GAT3 in PNN holes	One way ANOVA	F = 69.08638	5.66946e-16	Tukey's	Glt1 AldheGFP	0.00186	Yes	**	16.8556	4.81823	28.893	Shapiro-Wilk: Can't reject normality in all groups
					AldheGFP+Glt1 AldheGFP	0.99775	No	ns	-2.62328	-14.6607	9.41412
					AldheGFP+Glt1 Glt1	0.000277175	Yes	***	-19.4789	-31.5163	-7.44151
					vGlut1 AldheGFP	0.65426	No	ns	6.59876	-5.43865	18.6362
					vGlut1 Glt1	0.14207	No	ns	-10.2569	-22.2943	1.78052
					vGlut1 AldheGFP+Glt1	0.24168	No	ns	9.22204	-2.81536	21.2594
					AldheGFP+ vGlut1 AldheGFP	0.11599	No	ns	-10.6234	-22.6608	1.41405
					AldheGFP+ vGlut1 Glt1	9.76792e-07	Yes	****	-27.479	-39.5164	-15.4416
					AldheGFP+ vGlut1 AldheGFP+Glt1	0.41229	No	ns	-8.00007	-20.0375	4.03733
					AldheGFP+ vGlut1 vGlut1	0.00143	Yes	**	-17.2221	-29.2595	-5.18471
					Glt1+vGlut1 AldheGFP	1.64397e-05	Yes	****	-23.3877	-35.4251	-11.3503
					Glt1+vGlut1 Glt1	8.09038e-08	Yes	****	-40.2434	-52.2808	-28.206
					Glt1+vGlut1 AldheGFP+Glt1	0.000108856	Yes	***	-20.7644	-32.8018	-8.72704
					Glt1+vGlut1 vGlut1	2.34729e-07	Yes	****	-29.9865	-42.0239	-17.9491
					Glt1+vGlut1 AldheGFP+ vGlut1	0.03148	Yes	*	-12.7644	-24.8018	-0.72697
					AldheGFP+Glt1+vGlut1 AldheGFP	6.41558e-05	Yes	****	-21.4941	-33.5315	-9.45674
					AldheGFP+Glt1+vGlut1 Glt1	9.04673e-08	Yes	****	-38.3498	-50.3872	-26.3124
					AldheGFP+Glt1+vGlut1 AldheGFP+Glt1	0.000431457	Yes	***	-18.8709	-30.9083	-6.83346
					AldheGFP+Glt1+vGlut1 vGlut1	6.61855e-07	Yes	****	-28.0929	-40.1303	-16.0555
					AldheGFP+Glt1+vGlut1 AldheGFP+ vGlut1	0.10076	No	ns	-10.8708	-22.9082	1.16661
					AldheGFP+Glt1+vGlut1 Glt1+vGlut1	0.99979	No	ns	1.89358	-10.1438	13.931
					Occupied AldheGFP	9.37904e-08	Yes	****	36.2066	24.1692	48.244
					Occupied Glt1	0.000304217	Yes	***	19.351	7.31361	31.3884
					Occupied AldheGFP+Glt1	8.95098e-08	Yes	****	38.8299	26.7925	50.8673
					Occupied vGlut1	2.82544e-07	Yes	****	29.6079	17.5705	41.6453
					Occupied AldheGFP+ vGlut1	8.31624e-09	Yes	****	46.83	34.7926	58.8674
					Occupied Glt1+vGlut1	3.00323e-07	Yes	****	59.5944	47.557	71.6318
					Occupied AldheGFP+Glt1+vGlut1	1.06226e-07	Yes	****	57.7008	45.6634	69.7382
					Empty AldheGFP	3.4113e-07	Yes	****	-29.2389	-41.2763	-17.2015
					Empty Glt1	9.13882e-09	Yes	****	-46.0946	-58.132	-34.0572
					Empty AldheGFP+Glt1	1.68132e-06	Yes	****	-26.6156	-38.653	-14.5782
					Empty vGlut1	9.56261e-08	Yes	****	-35.8377	-47.8751	-23.8003
					Empty AldheGFP+ vGlut1	0.000519504	Yes	***	-18.6156	-30.653	-6.57817
					Empty Glt1+vGlut1	0.77759	No	ns	-5.8512	-17.8886	6.1862
					Empty AldheGFP+Glt1+vGlut1	0.45424	No	ns	-7.74478	-19.7822	4.29262
					Empty Occupied	5.86866e-06	Yes	****	-65.4456	-77.483	-53.4082
Fig. 2t vGAT and vGlut1 in PNN holes	One way ANOVA	F = 473.7227	5.66136e-27	Tukey's	vGAT AldheGFP	0.81301	No	ns	-2.67362	-8.4103	3.06306	Shapiro-Wilk: Can't reject normality in all groups
					vGlut1 AldheGFP	3.02302e-05	Yes	****	10.7408	5.00413	16.4775
					vGlut1 vGAT	6.39813e-07	Yes	****	13.4144	7.67775	19.1511
					AldheGFP+vGAT AldheGFP	1.06567e-07	Yes	****	-27.5661	-33.3028	-21.8294
					AldheGFP+vGAT vGAT	2.96115e-08	Yes	****	-24.8925	-30.6291	-19.1558
					AldheGFP+vGAT vGlut1	0	Yes	****	-38.3069	-44.0436	-32.5702
					AldheGFP+vGlut1 AldheGFP	1.40466e-06	Yes	****	-12.8067	-18.5434	-7.07007
					AldheGFP+vGlut1 vGAT	7.58616e-05	Yes	****	-10.1331	-15.8698	-4.39645
					AldheGFP+vGlut1 vGlut1	2.93118e-08	Yes	****	-23.5476	-29.2842	-17.8109
					AldheGFP+vGlut1 AldheGFP+vGAT	1.89551e-07	Yes	****	14.7593	9.02265	20.496
					vGAT+vGlut1 AldheGFP	8.9262e-09	Yes	****	-22.0575	-27.7942	-16.3208
					vGAT+vGlut1 vGAT	8.59842e-08	Yes	****	-19.3839	-25.1205	-13.6472
					vGAT+vGlut1 vGlut1	2.94826e-08	Yes	****	-32.7983	-38.535	-27.0616
					vGAT+vGlut1 AldheGFP+vGAT	0.06711	No	ns	5.50859	-0.22809	11.2453
					vGAT+vGlut1 AldheGFP+vGlut1	0.000291213	Yes	***	-9.25074	-14.9874	-3.51406
					AldheGFP+vGAT+vGlut1 AldheGFP	0	Yes	****	-34.8111	-40.5478	-29.0745
					AldheGFP+vGAT+vGlut1 vGAT	2.96086e-08	Yes	****	-32.1375	-37.8742	-26.4008
					AldheGFP+vGAT+vGlut1 vGlut1	0	Yes	****	-45.5519	-51.2886	-39.8153
					AldheGFP+vGAT+vGlut1 AldheGFP+vGAT	0.00603	Yes	**	-7.24507	-12.9817	-1.50839
					AldheGFP+vGAT+vGlut1 AldheGFP+vGlut1	9.05133e-09	Yes	****	-22.0044	-27.7411	-16.2677
					AldheGFP+vGAT+vGlut1 vGAT+vGlut1	1.51845e-06	Yes	****	-12.7537	-18.4903	-7.01698
					*Occupied AldheGFP	1.70385e-05	Yes	****	34.6419	28.9053	40.3786
					Occupied vGAT	0	Yes	****	37.3156	31.5789	43.0522
					Occupied vGlut1	2.93995e-08	Yes	****	23.9011	18.1644	29.6378
					Occupied AldheGFP+vGAT	0	Yes	****	62.208	56.4713	67.9447
					Occupied AldheGFP+vGlut1	0	Yes	****	47.4487	41.712	53.1854
					Occupied vGAT+vGlut1	0	Yes	****	56.6994	50.9627	62.4361
					Occupied AldheGFP+vGAT+vGlut1	0	Yes	****	69.4531	63.7164	75.1898
					Empty AldheGFP	0	Yes	****	-53.4751	-59.2118	-47.7384
					Empty vGAT	0	Yes	****	-50.8015	-56.5381	-45.0648
					Empty vGlut1	0	Yes	****	-64.2159	-69.9526	-58.4792
					Empty AldheGFP+vGAT	2.9775e-08	Yes	****	-25.909	-31.6457	-20.1723
					Empty AldheGFP+vGlut1	0	Yes	****	-40.6683	-46.405	-34.9316
					Empty vGAT+vGlut1	1.23978e-07	Yes	****	-31.4176	-37.1543	-25.6809
					Empty AldheGFP+vGAT+vGlut1	8.6016e-08	Yes	****	-18.6639	-24.4006	-12.9273
					Empty Occupied	1.28349e-06	Yes	****	-88.117	-93.8537	-82.3803
Fig. 3g NeuN+ PNN+ and - neurons	Two tailed, unpaired t test	t = -5.66339 (Welch correction)	0.00387		N/A	N/A	Yes	**	-0.22432	-0.3519	-0.09673	Shapiro-Wilk: Can't reject normality in all groups
Fig. 3h PV+ PNN-/+	Two tailed, unpaired t test	t = -3.64815 (Welch correction)	0.000663692		N/A	N/A	Yes	***	-11.3896	-18.0071	-4.77204	Shapiro-Wilk: Can't reject normality in all groups
Fig. 3l NesCre Acan KO total Astro area	Two tailed, unpaired t test s100b control vs Acan KO	t =-4.60921	0.000352371		N/A	N/A	Yes	***	-192.126	-284.702	-99.5503	Shapiro-Wilk: Can't reject normality in all groups
	Two tailed, unpaired t test Glt1 control vs Acan KO	t =-2.93548	0.00979		N/A	N/A	Yes	**	-87.5065	-159.148	-15.8653
	Two tailed, unpaired t test GFAP control vs Acan KO	t =-5.52888	0.00138		N/A	N/A	Yes	**	-155.476	-202.559	-108.393
	Two tailed, unpaired t test s100b+Glt1+GFAP Combined control vs Acan KO	t =-4.91897	0.00025343		N/A	N/A	Yes	***	-246.008	-353.381	-138.634
Fig. 3m NesCre Acan KO pericellular Astro area	Two tailed, unpaired t test s100b control vs Acan KO	t =-3.60593	0.00296		N/A	N/A	Yes	**	-0.12372	-0.19781	-0.04964	Shapiro-Wilk: Can't reject normality in all groups
	Two tailed, unpaired t test Glt1 control vs Acan KO	t =-2.25864	0.03972		N/A	N/A	Yes	*	-0.08225	-0.16292	-0.00158
	Two tailed, unpaired t test GFAP control vs Acan KO	t =-6.23037	0.000740108		N/A	N/A	Yes	***	-0.11179	-0.1418	-0.08179
	Two tailed, unpaired t test s100b+Glt1+GFAP Combined control vs Acan KO	t =-3.11366	0.00825		N/A	N/A	Yes	**	-0.13938	-0.23437	-0.0444
Fig. 3p NesCre vGlut1 total puncta	Two tailed, unpaired t test	t = -2.76288 (Welch correction)	0.02077		N/A	N/A	Yes	*	-99.9271	-176.406	-23.4484	Shapiro-Wilk: Can't reject normality in all groups
Fig. 3q NesCre Pericellular vGlut1 puncta	Two tailed, unpaired t test Control vGlut1 vs Acan KO vGlut1	t = -2.22642 (Welch correction)	0.04977		N/A	N/A	Yes	*	-0.09815	-0.19249	-0.00381	Shapiro-Wilk: Can't reject normality in all groups
	Two tailed, unpaired t test Control vGlut1+s100b vs Acan KO vGlut1+s100b	t = -4.59626 (Welch correction)	0.00082919		N/A	N/A	Yes	***	-0.13287	-0.20207	-0.06367
Fig. 4c WFA Fluorescence intensity	One way ANOVA	F=59.15346	2.44825e-25	Tukey's	ChABC 0.4 Sham	4.1448e-09	Yes	****	-809.692	-963.2	-656.183	Shapiro-Wilk: Can't reject normality
					ChABC 0.8 Sham	2.81152e-07	Yes	****	-906.124	-1059.63	-752.616	Shapiro-Wilk: Reject normality
					ChABC 1.2 Sham	7.23828e-08	Yes	****	-897.963	-1051.47	-744.455	Shapiro-Wilk: Can't reject normality
					ChABC 1.6 Sham	7.00961e-08	Yes	****	-881.134	-1034.64	-727.626
					ChABC 2.0 Sham	6.87875e-08	Yes	****	-871.703	-1025.21	-718.194
					ChABC 2.4 Sham	6.54886e-08	Yes	****	-848.535	-1002.04	-695.026
					ChABC 2.8 Sham	6.57791e-08	Yes	****	-850.541	-1004.05	-697.032
					ChABC 3.2 Sham	6.58485e-08	Yes	****	-851.021	-1004.53	-697.512
Fig. 4e PNN holes ChABC	Two tailed, unpaired t test	t = -4.35695 (Welch correction)	0.0019	NA	NA	NA	Yes	**	-0.68692	-1.04637	-0.32747	Shapiro-Wilk: Can't reject normality in all groups
Fig. 4g Total AldheGFP area	Two tailed, unpaired t test	t = -1.89151 ( Welch correction)	0.09574	NA	NA	NA	No	ns	-12.3724	-27.456	2.7112	Shapiro-Wilk: Can't reject normality in all groups
Fig. 4i AldheGFP area/perimeter PNN+	Two tailed, unpaired t test Sham PNN+ vs. ChABC PNN+	t = -4.17847 (Welch correction)	0.00254	NA	NA	NA	Yes	**	-0.14814	-0.22539	-0.07089	Sham PNN+: Shapiro-Wilk: Reject normality; ChABC PNN+: Shapiro-Wilk: Can't reject normality
Fig. 4i AldheGFP area perimeter PNN-	Two tailed, unpaired t test Sham PNN- vs. ChABC PNN-	t = 0.19106 (Welch correction)	0.85109	NA	NA	NA	No	ns	0.00791	-0.08031	0.09613	Shapiro-Wilk: Can't reject normality
Fig. 4l vGlut1 puncta total Sham vs ChABC	Two tailed, unpaired t test	t = -0.50273 (Welch correction)	0.63573	NA	NA	NA	No	ns	-5.8447	-36.1485	24.4591	Shapiro-Wilk: Can't reject normality-non digested group; reject normality - digested group
Fig. 4n vGlut1 puncta/perimeter PNN+	Two tailed, unpaired t test (Pericellular synapses PNN+ Sham vs Pericellular synapses PNN+ ChABC)	t = -0.50345 (Welch correction)	0.65465	NA	NA	NA	No	ns	-0.06918	-0.38232	0.24395	Shapiro-Wilk: Can't reject normality in all groups
Fig 4n vGlut1 puncta/perimeter PNN-	Two tailed, unpaired t test ( Pericellular synapses PNN- Sham vs Pericellular synapses PNN- ChABC)	t = -2.09149 (Welch correction)	0.09303	NA	NA	NA	No	ns	-0.21853	-0.48298	0.04593	Shapiro-Wilk: Can't reject normality in all groups
Fig. 4o vGlut1+AldheGFP puncta/perimeter PNN+	Two tailed, unpaired t test (synapses with glial contact PNN+ Sham vs. synapses with glial contact PNN+ ChABC)	t = -0.56283 (Welch correction)	0.62425	NA	NA	NA	No	ns	-0.04212	-0.24969	0.16546	Shapiro-Wilk: Can't reject normality in all groups
Fig. 4o vGlut1+AldheGFP puncta/perimeter PNN-	Two tailed, unpaired t test (synapses with glial contact PNN- Sham vs. synapses with glial contact PNN- ChABC)	t = -0.95006 (Welch correction)	0.43451	NA	NA	NA	No	ns	-0.0751	-0.22386	0.07365	Shapiro-Wilk: Can't reject normality in all groups
Fig. 4q vGAT puncta sham vs ChABC	Two tailed, unpaired t test	t = -0.30104 (Welch correction)	0.77638	NA	NA	NA	No	ns	-15.673	-115.594	84.2485	Shapiro-Wilk: Can't reject normality-non digested group; reject normality - digested group
Fig. 4s vGAT puncta/perimeter Sham vs ChABC PNN+	Two tailed, unpaired t test ( PNN+ Sham, vs. PNN+ Digested)	t = 0.354 (Welch correction)	0.73784	NA	NA	NA	No	ns	0.01092	-0.05377	0.07561	Shapiro-Wilk: Can't reject normality in all groups
Fig. 4s vGAT puncta/perimeter Sham vs ChABC PNN-	Two tailed, unpaired t test (PNN- Sham vs. PNN- Digested)	t = -0.44347 (Welch correction)	0.67347	NA	NA	NA	No	ns	-0.02054	-0.11942	0.07835	Shapiro-Wilk: Can't reject normality in all groups
Fig. 4t vGAT+AldheGFP PNN+	Two tailed, unpaired t test (PNN+ Sham vs. PNN+ Digested)	t = 0.04693(Welch correction)	0.96405	NA	NA	NA	No	ns	0.00222	-0.11386	0.1183	Shapiro-Wilk: Can't reject normality in all groups
Fig. 4t vGAT+AldheGFP PNN-	Two tailed, unpaired t test (PNN- Sham vs. PNN- Digested)	t = -1.54853(Welch correction)	0.15642	NA	NA	NA	No	ns	-0.05547	-0.13914	0.0282	Shapiro-Wilk: Can't reject normality in all groups
Fig. 4w AAV PNN KO s100b	Two tailed, unpaired t test	t = -2.08658 (Welch correction)	0.04422	NA	NA	NA	Yes	*	-0.06979	-0.13796	-0.00162	Shapiro-Wilk: Can't reject normality in all groups
Fig. 4w AAV PNN KO Glt1	Two tailed, unpaired t test	t = -3.01411 (Welch correction)	0.00475	NA	NA	NA	Yes	**	-0.06677	-0.11003	-0.0235	Shapiro-Wilk: Can't reject normality in all groups
Fig. 4w AAV PNN KO Kir4.1	Two tailed, unpaired t test	t = -3.37289 (Welch correction)	0.00214	NA	NA	NA	Yes	**	-0.10289	-0.16216	-0.04363	Shapiro-Wilk: Can't reject normality in all groups
Fig. 4y vGlut1 puncta AAV PNN ko	Two tailed, unpaired t test vGlut1 puncta	t = -0.39996 (Welch correction)	0.69028	NA	NA	NA	No	ns	-0.01141	-0.06818	0.04537	Shapiro-Wilk: Can't reject normality in all groups
	Two tailed, unpaired t test vGlut1+S100b	t = -0.21745 (Welch correction)	0.82843	NA	NA	NA	No	ns	-0.00659	-0.0669	0.05372	Shapiro-Wilk: vGlut1+s100b Ctrl: Can't reject normality; vGlut1+s100bKO: Reject normality
Fig. 4za vGAT puncta AAV PNN ko	Two tailed, unpaired t test vGAT	t = -0.46952 (Welch correction)	0.64002	NA	NA	NA	No	ns	-0.01021	-0.05348	0.03307	Shapiro-Wilk: Can't reject normality in all groups
	Two tailed, unpaired t test	t = 0.30669 (Welch correction)	0.7599	NA	NA	NA	No	ns	0.00453	-0.02489	0.03396
Fig 5c WFA Intensity 5xFAD	Two tailed, unpaired t test vGAT+s100b puncta	t = 17.17431 (Welch correction)	2.51733e-06	NA	NA	NA	Yes	****	1397.1	1198.04	1596.15	Shapiro-Wilk: Can't reject normality in all groups
Fig 5d WFA pericellular area 5xFAD	Two tailed, unpaired t test	t = 5.06949 (Welch correction)	0.00395	NA	NA	NA	Yes	**	0.18712	1198.04	1596.15	Shapiro-Wilk: Can't reject normality in all groups
Fig 5g Pericellualr Astro area 5xFAD	Two tailed, unpaired t test s100b	t = -4.454	0.00431	NA	NA	NA	Yes	**	-0.10494	-0.16259	-0.04729	Shapiro-Wilk: Can't reject normality in all groups except s100b 5xFAD
	Two tailed, unpaired t test Glt1	t = -3.74285	0.00959	NA	NA	NA	Yes	**	-0.10864	-0.17966	-0.03761
	Two tailed, unpaired t test Glt1+S100b combined	t = -2.55651	0.04311	NA	NA	NA	Yes	*	-0.05904	-0.11556	-0.00253
Fig 5j WFA Intensity TMEV	Two tailed, unpaired t test	t = 6.78692 (Welch correction)	0.000426757	NA	NA	NA	Yes	***	960.979	634.465	1287.49	Shapiro-Wilk: Can't reject normality in Sham; reject normality in Sham
Fig 5k WFA perucellular area TMEV	Two tailed, unpaired t test	t =7.15608 (Welch correction)	0.000247861	NA	NA	NA	Yes	***	0.2046	0.13867	0.27053	Shapiro-Wilk: Can't reject normality in all groups
Fig 5n Pericellualr Astro area TMEV	Two tailed, unpaired t test s100b	t =-10.70455 (Welch correction)	5.99055e-05	NA	NA	NA	Yes	****	-0.1715	-0.20845	-0.13456	Shapiro-Wilk: Can't reject normality in all groups
	Two tailed, unpaired t test Glt1	t = -3.30719 (Welch correction)	0.01079	NA	NA	NA	Yes	*	-0.0898	-0.15241	-0.02718
	Two tailed, unpaired t test Glt1+S100b combined	t =-5.59069 (Welch correction)	0.000527258	NA	NA	NA	Yes	***	-0.12852	-0.18153	-0.07551
Fig 6c Threshold stim Glu	Two tailed, unpaired t test	t = -2.54867 (Welch correction)	0.01771	NA	NA	NA	Yes	*	-10	-20.4297	0.4297	Shapiro-Wilk: Reject normality in all groups
Fig 6d Threshold current Glu	Two tailed, unpaired t test	t = -2.85638 (Welch correction)	0.00821	NA	NA	NA	Yes	**	-6.6578	-14.1148	0.79918	Kolmogorov_Smirnov: Can't reject normality in all groups
Fig 6f GLU peak current	Two way ANOVA	F= 4.07743	2.27246e-05	Tukey's	ChABC 10 Vs. Control 10	1	No	ns	0.21112	-46.416	46.8382	Kolmogorov_Smirnov: Can't reject normality in all
					ChABC 20 Vs. Control 20	1	No	ns	5.78325	-40.8439	52.4104
					ChABC 40 Vs. Control 40	0.99599	No	ns	19.8606	-26.7665	66.4877
					ChABC 60 Vs. Control 60	0.49299	No	ns	34.5228	-12.1043	81.1499
					ChABC 80 Vs. Control 80	0.09935	No	ns	43.7145	-2.91259	90.3416
					ChABC 100 Vs. Control 100	0.01908	Yes	*	50.2751	3.64804	96.9022
					ChABC 120 Vs. Control 120	0.00152	Yes	**	58.4715	11.8444	105.099
					ChABC 140 Vs. Control 140	0.000207558	Yes	***	64.1132	17.4861	110.74
					ChABC 160 Vs. Control 160	5.07581e-05	Yes	****	67.8182	21.1911	114.445
					ChABC 180 Vs. Control 180	1.97908e-05	Yes	****	70.1946	23.5675	116.822
					ChABC 200 Vs. Control 200	7.30624e-06	Yes	****	72.6344	26.0073	119.261
Fig 6g GLU Charge transfer	Two way ANOVA	F= 5.41424	1.50092e-07	Tukey's	ChABC 10 Vs. Control 10	1	No	ns	52.2272	-5036.31	5140.77	Kolmogorov_Smirnov: Can't reject normality in all except Control 10uA, and 20uA groups.
					ChABC 20 Vs. Control 20	1	No	ns	815.428	-4273.11	5903.97
					ChABC 40 Vs. Control 40	0.90926	No	ns	2879.07	-2209.47	7967.61
					ChABC 60 Vs. Control 60	0.11063	No	ns	4717.23	-371.304	9805.77
					ChABC 80 Vs. Control 80	0.00458	Yes	**	6011.67	923.13	11100.2
					ChABC 100 Vs. Control 100	0.000448372	Yes	***	6825.07	1692.47	11957.7
					ChABC 120 Vs. Control 120	0.000202928	Yes	***	7064.97	1932.37	12197.6
					ChABC 140 Vs. Control 140	1.36046e-05	Yes	****	7830.13	2697.53	12962.7
					ChABC 160 Vs. Control 160	1.86544e-07	Yes	****	8942.17	3809.57	14074.8
					ChABC 180 Vs. Control 180	3.68209e-07	Yes	****	8767.98	3635.38	13900.6
					ChABC 200 Vs. Control 200	1.89402e-08	Yes	****	9642.61	4510.01	14775.2
Fig 6j Glu puff peak current	Two tailed, unpaired t test	t = 0.38368 (Welch correction)	0.70713	NA	NA	NA	No	ns	12.2615	-47.5905	72.1136	Shapiro-Wilk: Can't reject normality in all groups
Fig 6k Glu puff charge transfer	Two tailed, unpaired t test	t = 0.14859 (Welch correction)	0.88374	NA	NA	NA	No	ns	3623.11	-43469.6	50715.8	Shapiro-Wilk: Can't reject normality in all groups
Fig 6l Glu puff Decay slope	Two tailed, unpaired t test	t = -0.20487 (Welch correction)	0.8405	NA	NA	NA	No	ns	-0.02075	-0.21298	0.17148	Shapiro-Wilk: Control: Reject normality; ChABC: Can't reject normality
Fig 6m Glu puff Decay time	Two tailed, unpaired t test	t = -1.45478 (Welch correction)	0.16498	NA	NA	NA	No	ns	-64.5434	-150.341	21.2546	Shapiro-Wilk: Control: Reject normality; ChABC: Can't reject normality
Fig 6q Net iGluSNFr change	Two tailed, unpaired t test	t =3.27944	0.00442	NA	NA	NA	Yes	**	116.837	41.6702	192.003	Shapiro-Wilk: Can't reject normality in all groups
Fig. 7b K+ threshold stim	Two tailed, unpaired t test	t = -0.48345 (Welch correction)	0.36368	NA	NA	NA	No	ns	-2.77778	-15.3365	9.78098	Shapiro-Wilk: Can't reject normality in all groups
Fig. 7c K+ threshold response	Two tailed, unpaired t test	t = -2.57721 (Welch correction)	0.02481	NA	NA	NA	Yes	*	-2.86391	-5.16958	-0.55824	Shapiro-Wilk: Can't reject normality in all groups
Fig. 7e K+ current peak	Two way ANOVA	F= 2.08073	0.0474	Tukey's	ChABC 3000 Vs. Control 3000	0.04939	Yes	*	17.4317	0.02038	34.843	Kolmogorov_Smirnov: Can't reject normality
					ChABC 2500 Vs. Control 2500	0.01313	Yes	*	19.4648	2.0535	36.8762
					ChABC 2000 Vs. Control 2000	0.00109	Yes	**	22.7271	5.31573	40.1384
					ChABC 1500 Vs. Control 1500	0.00585	Yes	**	20.5861	3.17477	37.9975
					ChABC 1000 Vs. Control 1000	0.01561	Yes	*	19.2144	1.80312	36.6258
					ChABC 500 Vs. Control 500	0.40867	No	ns	13.0108	-4.40055	30.4221
					ChABC 200 Vs. Control 200	0.99957	No	ns	5.29283	-12.1185	22.7042
					ChABC 100 Vs. Control 100	1	No	ns	3.43699	-13.9743	20.8483
Fig. 7f K+ current area	Two way ANOVA	F= 1.73044	0.1046	Tukey's	ChABC 3000 Vs. Control 3000	0.1048	No	ns	45937.2	-3726.24	95600.5	Kolmogorov_Smirnov: Can't reject normality
					ChABC 2500 Vs. Control 2500	0.04276	Yes	*	50399.3	735.957	100063
					ChABC 2000 Vs. Control 2000	0.02335	Yes	*	53114.6	3451.25	102778
					ChABC 1500 Vs. Control 1500	0.04276	Yes	*	50399.3	735.957	100063
					ChABC 1000 Vs. Control 1000	0.15779	No	ns	43642.9	-6020.51	93306.3
					ChABC 500 Vs. Control 500	0.85301	No	ns	27728	-21935.4	77391.4
					ChABC 200 Vs. Control 200	1	No	ns	9856.17	-39807.2	59519.6
					ChABC 100 Vs. Control 100	1	No	ns	6805.08	-42858.3	56468.5
Fig. 7h WFA area	Two tailed, unpaired t test	t = 5.42221 (Welch correction)	0.0123	NA	NA	NA	Yes	*	12092.5	6635.45	17549.5	Shapiro-Wilk: Can't reject normality in all groups
Fig. 7i Kir4.1 area	Two tailed, unpaired t test	t = 0.14698 (Welch correction)	0.88823	NA	NA	NA	No	ns	154.531	-2418.03	2727.09	Shapiro-Wilk: Can't reject normality in all groups
Fig 7j AldheGFP area	Two tailed, unpaired t test	t = -0.22058 (Welch correction)	0.83331	NA	NA	NA	No	ns	-388.212	-4694.69	3918.26	Shapiro-Wilk: Can't reject normality in all groups
Fig 7l ~250KDa kir4.1 band	Two tailed, unpaired t test	t = -0.53142 (Welch correction)	0.6137	NA	NA	NA	No	ns	-9.40164	-50.1986	31.3953	Shapiro-Wilk: Can't reject normality in all groups
Fig 7m ~48KDa kir4.1 band	Two tailed, unpaired t test	t = 1.65017 (Welch correction)	0.16728	NA	NA	NA	No	ns	67.5814	-26.8591	162.022	Shapiro-Wilk: Can't reject normality in all groups
Extended data Fig 1c CA2 pearson GFP WFA	One way ANOVA	F = 131.26393	6.9754e-09	Tukey's	CA2 Kir-wfa SP Kir-GFP	0	Yes	****	-0.71145	-0.84469	-0.57821	Shapiro-Wilk: Can't reject normality in all groups
					CA2 GFP-WFA SP Kir-GFP	0	Yes	****	-0.68961	-0.82285	-0.55637
					CA2 GFP-WFA SP Kir-wfa	0.90082	No	ns	0.02184	-0.1114	0.15508
Extended data Fig. 2b Mean area WFA and AldheGFP	One way ANOVA (WFA Area)	F = 31.77988	6.24368e-06	Tukey's	CA2 Vs. CA1	2.39714e-05	Yes	****	946.634	582.447	1310.82	Shapiro-Wilk: Reject normality
					CA3 Vs. CA1	0.97207	No	ns	31.5767	-332.61	395.764
					CA3 Vs. CA2	2.06269e-05	Yes	****	-915.058	-1262.3	-567.819	Shapiro-Wilk: Can't reject normality
	One way ANOVA (AldheGFP Area)	F =0.71694	0.50532		CA2 Vs. CA1	0.81541	No	ns	-181.371	-955.624	592.881	Shapiro-Wilk: Can't reject normality in all groups
					CA3 Vs. CA1	0.47438	No	ns	-353.96	-1128.21	420.293
					CA3 Vs. CA2	0.81606	No	ns	-172.588	-910.809	565.632
Extended data Fig. 2c AldheGFP/NeuN Area	one way ANOVA	F = 0.9263	0.42257	Tukey's	CA2 Vs. CA1	0.83189	No	ns	-0.07016	-0.39148	0.25117	Shapiro-Wilk: Can't reject normality in all groups
					CA3 Vs. CA1	0.39292	No	ns	-0.16339	-0.48472	0.15793
					CA3 Vs. CA2	0.7253	No	ns	-0.09324	-0.41456	0.22809
Extended data Fig. 2d Kir4.1/neun Area	one way ANOVA	F = 1.69576	0.21905	Tukey's	CA2 Vs. CA1	0.24036	No	ns	-0.2286	-0.58094	0.12373	Shapiro-Wilk: Can't reject normality in all groups
					CA3 Vs. CA1	0.94232	No	ns	-0.04429	-0.39663	0.30804
					CA3 Vs. CA2	0.35016	No	ns	0.18431	-0.15163	0.52025
Extended data Fig. 4b vGAT NesCre AcanKO	Two tailed, unpaired t test	t = -0.67456	0.51554	NA	NA	NA	No	ns	-9.4375	-39.1581	20.2831	Shapiro-Wilk: Can't reject normality in all groups
Extended data Fig. 4c pericell vGAT NesCre AcanKO	Two tailed, unpaired t test	t = 0.24031	0.8164	NA	NA	NA	No	ns	0.00519	-0.03854	0.04893	Shapiro-Wilk: Can't reject normality in all groups
Extended data Fig. 4d vGAT+S100b NesCre AcanKO	Two tailed, unpaired t test	t = -0.66114	0.522	NA	NA	NA	No	ns	-0.00781	-0.03365	0.01804	Shapiro-Wilk: Can't reject normality in control; reject normality in Acan KO
Extended data Fig.5d ctrl vs ChABC holes	One way ANOVA	F=155.79569	6.05391e-31	Tukey's	ChABC AldheGFP Sham AldheGFP	0	Yes	****	25.9836	17.4697	34.4975	Shapiro-Wilk: Can't reject normality in all groups except ChABC AldheGFP+Glt1
					ChABC Glt1 Sham Glt1	1.188e-08	Yes	****	21.8278	13.3139	30.3417
					ChABC AldheGFP+Glt1 Sham AldheGFP+Glt1	0	Yes	****	26.9996	18.4857	35.5135
					ChABC Occupied Sham Occupied	1.095e-07	Yes	****	21.0342	12.5203	29.5481
					ChABC Empty Sham Empty	1.095e-07	Yes	****	-21.0342	-29.5481	-12.5203
Extended data Fig.5h ctrl vs Chabc vGlut1 in holes	Two tailed, unpaired t test vGlut1	t =-1.18131	0.26831	NA	NA	NA	No	ns	-7.87594	-23.4695	7.71766	Shapiro-Wilk: Can't reject normality in all groups
	Two tailed, unpaired t test vGlut1+AldehGFP	t = -0.95092	0.36759	NA	NA	NA	No	ns	-7.2977	-25.3772	10.7818
Extended data Fig.5j ctrl vs Chabc vGAT in holes	Two tailed, unpaired t test vGAT	t =-0.99261	0.36144	NA	NA	NA	No	ns	-4.72386	-14.2937	4.84594	Shapiro-Wilk: Can't reject normality in all groups
	Two tailed, unpaired t test vGAT+AldehGFP	t = -1.15814	0.29222	NA	NA	NA	No	ns	-7.69903	-21.1461	5.74804
Extended data Fig.6b vGlut1 puncta Conrol vs 5xFAD+	Two tailed, unpaired t test	t =-0.6398	0.56698	NA	NA	NA	No	ns	-32.25	-155.591	91.0909	Shapiro-Wilk: Can't reject normality in all groups
Extended data Fig.6d ctrl and 5xFAD vGlut1	Two tailed, unpaired t test peri vGlut1	t =0.08277 (Welch correction)	0.93766	NA	NA	NA	No	ns	-4.72386	-14.2937	4.84594	Shapiro-Wilk: Can't reject normality in all groups
	Two tailed, unpaired t test peri vGlut1+AldehGFP	t = -1.83517 (Welch correction)	0.15376	NA	NA	NA	No	ns	-7.69903	-0.16826	0.02404
Extended data Fig.6f vGAT puncta total Control vs 5xFAD	Two tailed, unpaired t test	t =0.55323	0.6001	NA	NA	NA	No	ns	32.125	-109.963	174.213	Shapiro-Wilk: Can't reject normality in all groups
Extended data Fig.6h Control vs 5xFAD pericell vGAT	Two tailed, unpaired t test peri vGAT	t =0.24358 (Welch correction)	0.81582	NA	NA	NA	No	ns	0.00805	-0.07278	0.08887	Shapiro-Wilk: Can't reject normality in all groups
	Two tailed, unpaired t test peri vGAT+GLT1	t =-2.64022 (Welch correction)	0.06328	NA	NA	NA	No	ns	-0.079	-0.15222	-0.00578
Extended data Fig.7c RMP astrocyte	Two tailed, unpaired t test	t = 0.68142 (Welch correction)	0.49965	NA	NA	NA	No	ns	0.43793	-0.7616	1.63745	Shapiro-Wilk: Control: Can't reject normality; ChABC-treated: Reject normality
Extended data Fig.7d Cm astrocyte	Two tailed, unpaired t test	t = -0.8568 (Welch correction)	0.39685	NA	NA	NA	No	ns	-0.4068	-1.32754	0.51394	Shapiro-Wilk: Can't reject normality in all groups
Extended data Fig.7e Rinput astrocyte	Two tailed, unpaired t test	t = -1.92608 (Welch correction)	0.06406	NA	NA	NA	No	ns	-11.1712	-20.8348	-1.50761	Shapiro-Wilk: reject normality in all groups
Extended data Fig.8b Glt1 IHC Slice	Two tailed, unpaired t test	t =0.73606 (Welch correction)	0.48954	NA	NA	NA	NO	ns	1673.3	-3889.34	7235.94	Shapiro-Wilk: Can't reject normality in all groups
Extended data Fig.8c AldheGFP IHC Slice	Two tailed, unpaired t test	t =-1.03351 (Welch correction)	0.35166	NA	NA	NA	NO	ns	-2367.85	-7973.94	3238.24	Shapiro-Wilk: Can't reject normality in all groups
Extended data Fig.8d WFA IHC Slice	Two tailed, unpaired t test	t = 24.37436 (Welch correction)	3.12116e-05	NA	NA	NA	Yes	****	6456.29	5808.15	7104.43	Shapiro-Wilk: Can't reject normality in all groups
Extended data Fig.8f 150kd Glt1 WB	Two tailed, unpaired t test	t =1.26269 (Welch correction)	0.24495	NA	NA	NA	NO	ns	13.3591	-11.0381	37.7563	Shapiro-Wilk: Can't reject normality in all groups
Extended data Fig.8g 75kd Glt1 WB	Two tailed, unpaired t test	t =-1.25017 (Welch correction)	0.26848	NA	NA	NA	NO	ns	-18.7792	-53.4185	15.8601	Shapiro-Wilk: Can't reject normality in all groups
