# Supplementary material for: Astrocytes require perineuronal nets to maintain synaptic homeostasis in mice
Source: Nat Neurosci. 2024 Jul 17;27(8):1475–88. doi: 10.1038/s41593-024-01714-3 (PMC11303255; doi:10.1038/s41593-024-01714-3)
Supplement: Supplementary file 10 — Source data for Fig. 1. [file 41593_2024_1714_MOESM10_ESM.xlsx]

## Sheet: 1d
Fig. 1d Pearson correlation
AldheGFP + Kir4.1	Kir4.1 + WFA	AldheGFP + WFA
0.58964	-0.03222	0.02686
0.59795	-0.01571	0.020655
0.67324	-0.026685	-0.0111
0.67376	-0.04996	-0.054

## Sheet: 1h
Fig. 1h kir4.1 in PNN holes
+AldheGFP	+Kir4.1	+AldheGFP+Kir4.1	+Astrocyte	-Astrocyte
65.9939	75.4931	64.5036	77.049	22.951
70.3769	74.465	67.8931	77.4487	22.5513
58.177	65.9245	56.1989	67.9026	32.0974
61.0777	70.6459	59.8975	71.5285	28.4715

## Sheet: 1l
Fig. 1l Glt1 in PNN holes
+AldheGFP	+GLT1	+AldheGFP+GLT1	+Astrocyte	-Astrocyte
58.7773	68.3426	55.8647	71.2667	28.7333
57.79	75.9093	55.8424	78.2272	21.7728
56.9833	67.9295	54.7611	70.5721	29.4279
61.1807	71.237	58.9688	73.4489	26.5511

## Sheet: 1p
Fig 1p GAT1 in PNN holes
+AldheGFP	+GAT1	+AldheGFP+GAT1	+Astrocyte	-Astrocyte
57.5534	70.6304	52.25	75.9338	24.0662
50.9106	71.418	46.0556	76.2731	23.7269
54.1619	73.4356	48.6423	79.2885	20.7115
57.8319	68.7898	51.5486	75.0731	24.9269

## Sheet: 1t
Fig 1t GAT3 in PNN holes
+AldheGFP	+GAT3	+AldheGFP+GAT3	+Astrocyte	-Astrocyte
66.167	67.7734	59.1181	75.1253	24.8747
61.299	69.3214	58.0582	72.5622	27.4378
52.1616	56.9344	47.4526	61.9768	38.0232
50.0282	61.9832	47.1866	64.8247	35.1753
