# Supplementary material for: Astrocytes require perineuronal nets to maintain synaptic homeostasis in mice
Source: Nat Neurosci. 2024 Jul 17;27(8):1475–88. doi: 10.1038/s41593-024-01714-3 (PMC11303255; doi:10.1038/s41593-024-01714-3)
Supplement: Supplementary file 11 — Source data for Fig. 2. [file 41593_2024_1714_MOESM11_ESM.xlsx]

## Sheet: 2d
Fig2d vGlut1 in PNN holes
AldheGFP	vGlut1	AldheGFP+vGlut1	Occupied	Empty
51.0633	70.3879	43.6835	77.4451	22.5549
58.3644	69.9889	46.2214	82.8726	17.1274
54.6275	76.8239	46.7646	85.044	14.956
49.0756	68.2862	41.16	76.2017	23.7983

## Sheet: 2h
Fig2h vGAT in PNN hole
AldheGFP	vGAT	AldheGFP+vGAT	Occupied	Empty
53.1675	59.6649	32.7302	80.4727	19.5273
51.8964	57.2174	29.3546	79.7592	20.2408
55.6727	57.2041	35.1013	81.4791	18.5209
57.0652	60.888	36.0705	81.8827	18.1173

## Sheet: 2l
Fig2l vGlut1 + Glt1 in PNN hole
AldheGFP	Glt1	AldheGFP+Glt1	vGlut1	AldheGFP+vGlut1	Glt1+vGlut1	AldheGFP+Glt1+vGlut1	Occupied	Empty
49.5983	60.7036	48.8137	54.5849	33.5406	40.8455	32.3212	76.5953	23.4047
53.9036	76.6511	52.8239	71.1294	43.7298	58.1682	43.3625	86.7091	13.291
56.3961	65.4401	53.8494	66.2063	42.4726	48.6128	39.6869	81.0098	18.9902
55.0416	58.6705	51.7707	58.9928	38.9838	42.6449	38.423	76.946	23.054

## Sheet: 2p
Fig2p vGAT + GAT3 in hole
AldheGFP	GAT3	AldheGFP+GAT3	vGAT	GAT3+vGAT	AldheGFP+vGAT+GAT3	AldheGFP+vGAT	Occupied	Empty
39.118	56.4355	37.9415	52.8396	32.3152	19.4583	20.0466	78.8952	21.1048
42.9105	61.69	38.5769	55.2538	34.1865	20.6572	22.5949	83.066	16.934
48.7882	63.1768	46.0777	50.7524	37.4136	23.0027	25.5797	81.2482	18.7518
55.2479	72.1848	52.9754	53.6137	39.6559	29.3954	31.8669	87.6817	12.3183

## Sheet: 2t
Fig2t vGAT + vGlut1 in PNN hole
AldheGFP	vGAT	vGlut1	AldheGFP+vGAT	AldheGFP+vGlut1	vGAT+vGlut1	AldheGFP+vGAT+vGlut1	Occupied	Empty
59.9355	60.9331	71.958	33.0079	48.4374	42.342	27.4418	95.5929	4.40709
58.3451	55.1786	72.3042	31.2258	47.6886	36.6117	25.0232	92.4203	7.5797
60.2763	51.3058	70.204	30.8794	44.7182	34.0904	22.8515	94.565	5.43501
59.1093	59.5543	66.1633	32.2889	45.5951	36.3922	23.1051	93.6558	6.34418
