# Supplementary material for: Astrocytes require perineuronal nets to maintain synaptic homeostasis in mice
Source: Nat Neurosci. 2024 Jul 17;27(8):1475–88. doi: 10.1038/s41593-024-01714-3 (PMC11303255; doi:10.1038/s41593-024-01714-3)
Supplement: Supplementary file 12 — Source data for Fig. 3. [file 41593_2024_1714_MOESM12_ESM.xlsx]

## Sheet: 3g
Fig.3g AldheGFP area / perimeter in NeuN+ (PNN+ and PNN-) neurons
Neun+ PNN+	Neun+ PNN-
0.26103	0.50156
0.27653	0.50349
0.28687	0.48243
	0.38181
	0.62633

## Sheet: 3h
Fig.3h AldheGFP area in PV+ PNN+ vs PV+ PNN-
PV+ PNN+	PV+ PNN
0.428858	0.553119
0.523149	0.426955
0.417162	0.4
0.459054	0.311275
0.16613	0.35609
0.262905	0.299342
0.333822	0.458919
0.300738	0.511307
0.339458	0.414103
0.296462	0.788074
0.267687	0.287189
0.547888	0.53657
0.249651	0.381396
0.351722	0.520129
0.356516	0.431459
0.51014	0.626897
0.27788	0.467054
0.269621	0.495102
0.303009	0.688903
0.362637	0.561135
	0.606286
	0.362641
	0.290452
	0.559605
	0.375697
	0.350517
	0.42037
	0.384919
	0.623406
	0.439823
	0.289981
	0.455329
	0.667564
	0.472479

## Sheet: 3l
Fig. 3l Total astrocyte area NestinCre Acan KO
Control	Acan KO		Control	Acan KO		Control	Acan KO		Control	Acan KO
Total s100b	Total s100b		Total Glt1	Total Glt1		Total GFAP	Total GFAP		Total s100b+Glt1+GFAP	Total s100b+Glt1+GFAP
459.146	423.482		542.052	468.871		5.27267	106.555		669.267	626.305
584.777	645.771		555.902	558.36		3.01433	182.292		757.143	815.29
392.579	540.421		499.109	565.341		6.86367	178.35		607.76	831.715
484.56	650.386		563.665	597.86		28.9937	316.255		692.906	946.506
313.882	611.206		385.185	597.091		17.52	142.71		494.3	898.821
294.431	612.493		374.012	582.721		2.2975	129.681		447.051	856.431
301.468	572.613		351.001	538.774		2.09033	98.9857		436.64	799.274
285.51			410.039			20.625			486.823
334.954			452.289			14.211			528.501
358.123			480.453			3.60533			607.607
451.48			566.466			0			639.884

## Sheet: 3m
Fig. 3m pericellular astrocyte area NestinCre Acan KO
Control	Acan KO		Control	Acan KO		Control	Acan KO		Control	Acan KO
pericellular s100b/perimeter	pericellular s100b/perimeter		Pericell glt1/cell perimeter	Pericell glt1/cell perimeter		Pericell GFAP/cell perimeter	Pericell GFAP/cell perimeter		Pericell s100b+Glt1+GFAP area/Cell perimeter	Pericell s100b+Glt1+GFAP area/Cell perimeter
0.24128	0.23597		0.34403	0.31546		0.0011	0.15641		0.38586	0.37692
0.31492	0.3461		0.36324	0.37538		0.00091811	0.11574		0.43677	0.45666
0.25561	0.36896		0.36695	0.48891		0.00275	0.14094		0.39235	0.60744
0.29086	0.36091		0.43272	0.39135		0.00914	0.17824		0.46641	0.52537
0.13261	0.41879		0.22287	0.41437		0.00124	0.10004		0.25738	0.56262
0.1399	0.24201		0.20249	0.28493		0.000208736	0.04615		0.22371	0.36277
0.13825	0.29197		0.20768	0.3513		0.0019	0.06966		0.23258	0.44359
0.15469			0.23347			0.01838			0.28068
0.12762			0.22808			0.00114			0.2468
0.13138			0.32125			0.00191			0.33633
0.27078						0			0.44921

## Sheet: 3p
Fig. 3p total synapses vGlut1 NestinCre Acan KO
Control vGlut1 puncta	Acan KO vGlut1 puncta
800.75	979.5
763.25	957.25
746.25	919
827.75	861.75
942.5	824.25
865.25	930.75
	916.5
	1004.75

## Sheet: 3q
Fig. 3q pericellular synapses vGlut1 NestinCre Acan KO
Control	Acan KO		Control	Acan KO
vGlut1/Cell perimeter	vGlut1/Cell perimeter		s100b+vGlut1 pericellular	s100b+vGlut1 pericellular
0.59558	0.52601		0.11985	0.13825
0.43344	0.55563		0.06684	0.34603
0.40271	0.56879		0.12682	0.22545
0.5278	0.60116		0.11558	0.20426
0.61807	0.6195		0.15686	0.23909
0.52148	0.59092		0.16499	0.29679
	0.70735			0.27077
	0.74793			0.34356
