# Supplementary material for: Astrocytes require perineuronal nets to maintain synaptic homeostasis in mice
Source: Nat Neurosci. 2024 Jul 17;27(8):1475–88. doi: 10.1038/s41593-024-01714-3 (PMC11303255; doi:10.1038/s41593-024-01714-3)
Supplement: Supplementary file 13 — Source data for Fig. 4. [file 41593_2024_1714_MOESM13_ESM.xlsx]

## Sheet: 4c
Fig. 4c WFA intensity sham vs ChABC
Sham	ChABC 0.4mm	ChABC 0.8mm	ChABC 1.2mm	ChABC 1.6mm	ChABC 2.0mm	ChABC 2.4mm	ChABC 2.8mm	ChABC 3.2mm
839.948	159.987	162.824	165.708	212.495	229.678	234.171	184.812	211.617
1074.23	171.869	126.275	142.516	201.853	187.388	238.873	224.318	234.849
857.105	167.698	74.7713	100.642	115.427	123.035	169.53	190.935	168.107
1305.04	363.222	169.962	166.068	181.233	179.284	260.147	240.023	264.278
	150.747	105.37	89.1792	75.9255	97.4338	109.69	130.216	112.106
	407.196	81.5114	98.2639	118.948	121.487	147.911	139.943	116.699
	150.985	103.483	131.644	107.375	153.971	94.0084	104.241	113.932
	103.4	79.4497	74.9126	90.3101	86.7405	110.031	133.827	122.885

## Sheet: 4e
Fig. 4e PNN holes Sham vs ChABC
Control Holes per 10µm perimenter length	ChABC holes per 10µm perimeter length
3.48132	4.18054
3.145	4.75078
3.60285	4.04328
3.53544	4.04334
3.84049	4.09443
	4.13525

## Sheet: 4g
Fig. 4g Total AldheGFP area Sham vs ChABC
Sham total AldheGFP Covered area	ChABC digested total AldheGFP Covered area
1371.91	1379.98
1387.81	1399.6
1373.63	1383.92
1394.52	1398.66
1377.8	1405.38

## Sheet: 4i
Fig. 4i pericellular AldheGFP Sham vs ChABC
Sham, PNN+	ChABC, PNN+		Sham, PNN-	ChABC, PNN-
0.26661	0.47558		0.50156	0.48373
0.25963	0.4751		0.5035	0.59864
0.25685	0.51215		0.48243	0.42305
0.26882	0.51225		0.38905	0.45418
0.325	0.41349		0.62633	0.58746
0.26369	0.36675		0.60047	0.34788
0.36359	0.28586		0.38101	0.55051
			0.54814	0.47552
			0.4498

## Sheet: 4l
Fig. 4l vGlut1 total puncta Sham vs ChABC
Sham total vGlut1 puncta	ChABC total vGlut1 puncta
1374.28	1381.33
1331.32	1365.09
1359.9	1369.25
1391.6	1382.25
1386.07

## Sheet: 4n
Fig. 4n vGlut1 puncta / perimeter Sham vs ChABC
Sham Pericellular vGlut1 (PNN+)	ChABC Pericellular vGlut1 (PNN+)		Sham Pericellular vGlut1 (PNN-)	ChABC Pericellular vGlut1 (PNN-)
0.79704	0.65671		0.85123	1.12417
0.83433	1.10241		0.95034	1.13817
0.92965	0.89193		1.0113	0.89509
0.69699			0.66277
			0.69412

## Sheet: 4o
Fig. 4o vGlut1+AldheGFP puncta / perimeter
Sham Pericellular vGlut1 + AldheGFP (PNN+)	ChABC Pericellular vGlut1 + AldheGFP (PNN+)		Sham Pericellular vGlut1 + AldheGFP (PNN-)	ChABC Pericellular vGlut1 + AldheGFP (PNN-)
0.67891	0.50614		0.63817	0.70914
0.42113	0.63298		0.69842	0.86932
0.49662	0.49966		0.68117	0.60383
0.41992			0.6423
			0.60157

## Sheet: 4q
Fig. 4q total vGAT puncta
Sham vGAT puncta	ChABC vGAT puncta
571.6	577.55
519.3	659.25
660.25	660.625
807.208	604.283
583.062	658.7
	675.875
	671.417

## Sheet: 4s
Fig. 4s vGAT puncta / perimeter
Sham vGAT/perimeter, PNN+	ChABC vGAT/perimeter, PNN+		Sham vGAT/perimeter, PNN-	ChABC vGAT/perimeter, PNN-
0.33084	0.42817		0.60047	0.50409
0.49658	0.40656		0.38101	0.44145
0.46344	0.43965		0.54814	0.53832
0.42563	0.46593		0.52618	0.59091
0.473255	0.39508		0.411605	0.50376
	0.42678			0.50557

## Sheet: 4t
Fig. 4t vGAT+AldheGFP puncata / perimeter
Sham Pericellular vGAT + AldheGFP (PNN+)	ChABC Pericellular vGAT + AldheGFP (PNN+)		Sham Pericellular vGAT + AldheGFP (PNN-)	ChABC Pericellular vGAT + AldheGFP (PNN-)
0.3126	0.23739		0.39124	0.36394
0.38915	0.30916		0.39499	0.38241
0.36315	0.51423		0.2851	0.45892
0.30645	0.42321		0.31256	0.50164
0.331275	0.24144		0.31966	0.33448
	0.304405			0.33569

[truncated: 3 more sheets: 4w, 4y, 4za]
