# Supplementary material for: Astrocytes require perineuronal nets to maintain synaptic homeostasis in mice
Source: Nat Neurosci. 2024 Jul 17;27(8):1475–88. doi: 10.1038/s41593-024-01714-3 (PMC11303255; doi:10.1038/s41593-024-01714-3)
Supplement: Supplementary file 14 — Source data for Fig. 5. [file 41593_2024_1714_MOESM14_ESM.xlsx]

## Sheet: 5c
Fig. 5c WFA intensity Control and 12m 5xFAD
12M Control	12M 5xFAD+
WFA intensity	WFA intensity
2022.56	369.432
1941.28	576.023
1757.35	616.476
1861.65	432.532

## Sheet: 5d
Fig. 5d WFA area Control vs 5xFAD
12M Control	12M 5xFAD+
Pericellular WFA / perimerter	Pericellular WFA / perimerter
0.46233	0.29471
0.38153	0.20323
0.38553	0.23616
0.51156	0.25837

## Sheet: 5g
Fig. 5g astrocyte area pericellular Control vs 5xFAD
12M Control	12M 5xFAD		12M Control	12M 5xFAD		12M Control	12M 5xFAD
Pericellular s100b / perimerter	Pericellular s100b / perimerter		7) Pv pericel GLT1 / Cell perimeter	7) Pv pericel GLT1 / Cell perimeter		Pericellular s100b+Glt1 / perimerter	Pericellular s100b+Glt1 / perimerter
0.24665	0.41749		0.3477	0.47323		0.41746	0.52388
0.22036	0.33282		0.30311	0.4526		0.42553	0.46827
0.27446	0.3385		0.34924	0.46935		0.39511	0.42131
0.26598	0.33841		0.43895	0.47837		0.39102	0.45185

## Sheet: 5i
Fig. 5j WFA intensity Sham vs TMEV model
Sham	TMEV
pericellular WFA Intensity	pericellular WFA intensity
1758.59	495.356
1947.25	1135.22
1820.68	1039.9
2138.79	1186.75
2023.02	1026.2

## Sheet: 5k
Fig. 5k WFA area sham vs TMEV model
Sham	TMEV
pericellular WFA area/perimeter	pericellular WFA area/perimeter
0.44536	0.3566
0.48148	0.259
0.48932	0.20468
0.43625	0.26267
0.51676	0.26323

## Sheet: 5n
Fig. 5n astrocyte area pericellular sham vs TMEV
Sham	TMEV		Sham	TMEV		Sham	TMEV
pericellular s100b area/perimeter	pericellular s100b area/perimeter		pericellular Glt1 area/perimeter	pericellular Glt1 area/perimeter		pericellular s100b+Glt1 area/perimeter	pericellular s100b+Glt1 area/perimeter
0.19085	0.3303		0.26387	0.32627		0.29472	0.4142
0.17944	0.35577		0.25007	0.38695		0.28616	0.46003
0.18734	0.35529		0.31727	0.3829		0.35106	0.45759
0.15304	0.31147		0.3256	0.40927		0.35191	0.4527
0.18264	0.39799		0.34699	0.44742		0.37017	0.51209
