# Supplementary material for: Astrocytes require perineuronal nets to maintain synaptic homeostasis in mice
Source: Nat Neurosci. 2024 Jul 17;27(8):1475–88. doi: 10.1038/s41593-024-01714-3 (PMC11303255; doi:10.1038/s41593-024-01714-3)
Supplement: Supplementary file 15 — Source data for Fig. 6. [file 41593_2024_1714_MOESM15_ESM.xlsx]

## Sheet: 6c
Fig. 6c Astrocyte threshold stim Glu uptake control vs ChABC
Control microAmp	ChABC microAmp
40	40
40	40
40	20
40	40
20	40
60	40
20	40
20	40
20
40
20
20
40
10
15
15
15
15
20
40

## Sheet: 6d
Fig. 6d Astrocyte threshold response Glu uptake control vs ChABC
Control pA	ChABC pA
-21.9107	-14.4925
-17.272	-8.63544
-29.4569	-8.6272
-18.2621	-10.7383
-5.89671	-13.097
-10.2328	-8.32903
-6.40622	-8.13871
-9.69923	-7.62733
-9.68809
-10.4774
-12.3633
-50.6295
-6.90361
-15.2502
-23.1661
-9.53702
-10.1575
-19.3997
-23.108
-24.0416
-12.0366
-19.7115

## Sheet: 6f
Fig. 6f Glu peak current Control vs ChABC
Stimulation intensity (microAmp)	Control peak Current (pA)
10	-7.88477	-2.46318	-6.24316	-1.93537	-4.56728	-2.78237	-0.85461	-8.50125	-5.85755	-9.28015	0.06274	-4.80149	-5.92766	-10.9788	0.67979	-1.69887	-7.86405	-7.27349	-10.0774	0	-4.02266	-5.58865	-13.5682	-6.32784
20	-10.8386	-6.94808	-4.28556	-3.19612	-1.73268	-4.70479	-7.23151	-15.2502	-5.46904	-18.363	-18.9395	-37.5991	-35.9097	-41.6606	-12.0366	-9.41525	-9.68809	-10.4774	-12.3633	-10.9682	-5.32504	-7.01782	-15.457	-10.2278
40	-21.0714	-16.2801	-26.4815	-7.69503	-12.0721	-3.47891	-28.0838	-41.6329	-21.5486	-39.9239	-41.1939	-91.6516	-86.8512	-90.8905	-29.1794	-19.7115	-40.0667	-34.5975	-51.044	-50.6295	-7.12406	-31.277	-31.1442	-35.3578
60	-31.9621	-30.7847	-67.6409	-18.9151	-22.2274	-5.05017	-51.0526	-71.3393	-34.2868	-48.9252	-61.0131	-129.539	-120.457	-111.971	-50.0502	-28.166	-75.4976	-67.4125	-96.2652	-95.4013	-7.97104	-65.3299	-52.8601	-67.2602
80	-48.3995	-43.8409	-101.645	-24.3864	-37.6516	-16.2926	-69.272	-94.7173	-57.931	-60.0632	-69.2147	-158.852	-144.054	-127.935	-52.2672	-33.7258	-98.6349	-82.4581	-127.117	-125.772	-11.5198	-87.8273	-69.1711	-86.3518
100	-52.9043	-58.1931	-130.353	-31.2825	-50.3246	-15.615	-94.7388	-115.768	-77.4071	-66.715	-86.957	-173.134	-157.914	-138.028	-68.0726	-36.8807	-121.039	-107.397	-150.518	-155.356	-10.4916	-99.6986	-88.9543	-104.023
120	-65.3717	-68.7273	-155.738	-40.2563	-63.0457	-15.4804	-121.006	-128.829	-89.615	-68.9727	-94.8105	-189.562	-167.202	-142.079	-76.9619	-43.8447	-142.798	-116.851	-177.756	-181.758	-17.1646	-102.667	-108.964	-120.893
140	-72.2868	-75.5004	-172.949	-46.8864	-73.1683	-20.3633	-141.613	-138.546	-106.036	-74.0515	-96.9637	-207.578	-177.21	-148.142	-82.1723	-46.4217	-158.517	-129.236	-204.386	-202.371	-20.6014	-105.819	-127.994	-133.396
160	-80.1307	-78.2986	-183.565	-52.1733	-73.1242	-21.2898	-160.264	-155.375	-113.538	-78.0297	-102.239	-225.232	-188.853	-152.171	-80.3366	-48.4768	-165.12	-138.047	-218.176	-230.526	-19.3516	-123.386	-144.029	-140.872
180	-84.3024	-85.3189	-188.992	-60.6713	-72.3995	-30.5438	-169.26	-167.758	-125.28	-86.3541	-100.93	-239.923	-191.549	-152.809	-85.3639	-52.2011	-179.066	-143.763	-242.811	-238.636	-19.4152	-117.378	-158.811	-150.535
200	-88.9794	-87.1609	-198.328	-68.7887	-75.2187	-26.5034	-174.253	-186.033	-143.364	-87.3224	-100.105	-258.337	-195.459	-150.415	-84.1928	-54.1721	-185.754	-153.512	-256.409	-259.025	-22.5736	-127.357	-167.061	-153.064
Stimulation intensity (microAmp)	ChABC treated peak current (pA)
10	-5.49012	-2.23323	-1.79968	-1.6043	-4.57368	-2.98323	-4.53841	-3.407	-15.376	-4.42048	-6.65575	-6.05113	-7.6579	-9.68181	-2.02817	-3.37569
20	-7.8958	-7.08727	-6.99986	-2.27755	-3.80404	-3.75226	-10.429	-8.94732	-17.4144	-6.25275	-8.60096	-7.17742	-8.24937	-10.3921	-3.36363	-4.89439
40	-14.4925	-8.63544	-15.1757	-10.7383	-13.097	-7.73523	-36.2628	-27.3451	-45.7873	-5.3552	-16.7817	-13.3909	-8.34634	-13.1092	-3.96095	-14.6746
60	-20.2274	-15.4169	-17.9458	-12.1573	-22.8484	-14.3332	-59.217	-32.8764	-58.1882	-8.55235	-28.064	-16.216	-22.7142	-19.5803	-16.9265	-23.2907
80	-28.1776	-19.5712	-19.7876	-14.4944	-26.1569	-16.5869	-81.1307	-44.6277	-77.5387	-9.97785	-45.2035	-16.4933	-31.8058	-27.7	-20.2095	-40.5058
100	-35.7608	-26.28	-24.9494	-18.0685	-28.5877	-22.7455	-100.833	-49.7687	-94.4824	-11.9958	-64.9649	-20.5678	-45.5992	-36.2724	-29.1424	-46.7556
120	-42.3361	-30.6339	-24.6176	-17.7051	-31.7197	-27.3112	-111.528	-55.0888	-97.219	-19.926	-74.3525	-26.1418	-50.9183	-41.8733	-31.088	-48.8995
140	-47.1158	-37.1638	-23.8938	-20.8753	-32.0589	-29.4713	-129.566	-53.1677	-100.542	-17.0888	-86.8155	-26.6158	-64.7715	-48.5818	-36.1925	-61.741
160	-51.3768	-39.61	-26.7701	-20.5301	-31.1537	-34.085	-145.875	-56.7214	-105.794	-23.5131	-99.5781	-31.9275	-68.8851	-56.1037	-39.9361	-64.7847
180	-58.6515	-44.28	-28.457	-22.2386	-38.0321	-38.3431	-160.246	-63.1163	-111.652	-25.4006	-107.287	-29.0058	-74.8161	-60.7607	-43.62	-67.0251
200	-61.0483	-52.1541	-26.4594	-23.4066	-37.1826	-40.3985	-157.145	-62.9584	-111.598	-26.7606	-129.42	-36.2021	-83.0708	-67.8129	-53.2817	-71.211

## Sheet: 6g
Fig. 6g Glu charge transfer (pA*ms) control vs ChABC
Stimulation intensity (microAmp)	Control Current area (pa*ms)
10	-606.962	-911.424	-137.37	-330.82	-166.24	-849.488	-376.329	-324.831	-392.179	-30.076	-42.6069	-598.737	-430.507	-460.091	-357.189	-167.864	-484.441	-790.756	-1425.76	-3897.44	-599.478	-157.876	-2289.25	-425.135
20	-1548.95	-439.023	-51.9733	-812.28	-771.864	-188.391	-625.809	-1037.99	-227.065	-693.453	-2556.79	-4154.45	-3751.71	-5731.12	-1127.7	-945.13	-741.007	-1708.16	-874.93	-600.055	-179.627	-565.674	-2707.09	-747.799
40	-1491.97	-2087.17	-2241.02	-575.402	-1100.85	-235.327	-3873.89	-4849.61	-3357.06	-4006.47	-5633.21	-9162.49	-9550.38	-11749.4	-3424.12	-3338.58	-5537.61	-5955.58	-6242.6	-5517.86	-1182.2	-5238.31	-4957.41	-4365.48
60	-2976.84	-4442.72	-6697.93	-1914.75	-2715.81	-129.831	-7028.63	-9434.9	-4858.14	-5617.39	-9341.3	-11358.7	-13763	-14107.5	-5435.55	-4064.61	-9357.22	-8528.45	-12598.2	-11304.9	-344.514	-10900.6	-5585.21	-7943.86
80	-6519.54	-5499.93	-10705.2	-2893.85	-4348.34	-654.491	-9281.28	-11714.2	-10499.4	-7891.4	-9815.28	-17415.4	-15856.3	-16620.2	-5400.59	-4816.1	-11618.5	-9406.97	-14282.3	-15794.2	-2159.95	-14835.4	-7877.15	-9886.71
100	-6994.25	-6982.24	-13432.4	-3612.77	-5891.05	-2579.26	-11817.5	-15164.6	-11581	-7757.79	-12841.4	-14768.5	-17513.8	-17169.7	-7417.48	-4902.69	-14109.5	-12159.2	-17356.9	-16099.7	-429.655	-16008.8	-11256.5	-12293.6
120	-5330.91	-7581.39	-15613.1	-4327.32	-6435.37	-568.137	-14725	-16351.4	-15606.4	-8581.15	-13467.1	-16754.1	-17445.3	-16806.6	-8625.46	-6184.51	-16503.8	-12727.2	-19340.3	-17360.3	-2106.46	-15503.2	-12114.7	-14968.1
140	-7638.44	-9543.65	-18469.6	-6516.05	-8810.86	-2371.91	-17014.6	-18020.7	-16827.6	-8543.59	-10714.9	-18506.8	-18940.2	-15967.6	-9184.21	-6460.22	-18540.4	-14586.8	-22751.3	-21672	-2169.36	-16383.3	-15721.6	-15197
160	-9609.8	-8438.5	-18899.7	-7003.32	-7946.98	-2789.82	-18942.3	-21198.1	-17434.4	-8958.12	-13372.8	-21078.7	-20288.4	-17442.9	-10701.4	-5992.32	-20271	-15428.8	-23262.9	-23258.5	-1697.22	-18729.2	-17681.7	-16432.8
180	-9022.74	-9582.08	-18882.9	-7804.98	-9616.64	-3393.96	-19253.6	-21822	-15823.8	-10429.5	-13521.9	-21892.3	-20915.6	-17004.6	-9606.29	-7084.43	-21694.1	-16259.7	-24843.2	-22291.1	-1235.75	-18520.9	-18378.6	-17804.3
200	-10535.3	-9434.15	-19899.6	-8953.86	-8386.42	-3656.26	-19624.2	-24424.2	-21328.7	-10127	-13756.5	-24527.7	-20373	-17671.5	-8905.87	-7288.39	-21332.1	-15766.4	-26420.3	-26307.7	-2782.9	-19307.9	-20805.7	-18492.7
Stimulation intensity (microAmp)	ChABC treated Current area (pa*ms)
10	-1172.28	-236.135	-664.487	-987.467	-666.238	-346.04	-20.0874	-8.09007	-751.126	-90.1086	-362.179	-451.437	-654.796	-48.0897	-687.194	-1277.2
20	-53.0606	-1.74464	-603.699	-21.9942	-431.916	-153.479	-767.385	-740.912	-1904.24	-281.24	-955.763	-717.92	-27.5468	-63.1354	-339.141	-719.504
40	-1115.08	-539.481	-1271.12	-467.473	-1019.62	-1155.41	-4674.71	-3684.48	-4053.49	-366.541	-3257.56	-707.996	-75.7814	-558.336	-21.05	-1416.06
60	-1500.18	-534.188	-1236.26	-1076.02	-2289.27	-1761.55	-7714.52	-2959.37	-5960.95	-430.316	-3912.9	-1991.57	-1257.32	-2071.36	-1570.6	-1891.55
80	-1375.15	-993.108	-2192.46	-1435.33	-2531.29	-1853.63	-10875.4	-3255.55	-8185.37	-859.315	-6590.13	-1962.63	-2875.04	-2296.78	-1598.31	-5462.21
100	-2583.55	-1628.79	-1976.34	-1181.97	-1362.94	-1863.16	-14013.9	-5376.48	-12288.2	-2093.09	-3531.31	-1460.17	-5329.67	-3796.71	-2231.18	-6182.92
120	-2579.85	-2120.49	-2468.44	-1481.47	-2984.2	-2639.9	-14559.8	-6664.67	-12362.4	-4460.27	-7693.31	-2755.49	-5087.76	-3683.25	-3090.39	-5334.66
140	-3797.51	-2628.02	-2394.94	-1826.14	-2994.22	-3187.57	-15752.6	-5350.22	-12086.1	-2404.68	-7993.31	-3080.59	-6407.07	-4597.26	-2631.07	-7731.5
160	-3122.24	-2264.14	-2011.71	-2293.07	-2433.35	-3692.36	-17440.4	-5547.05	-12554.5	-4307.34	-7484.11	-3284.82	-7678.68	-5858.88	-4107.58	-9266.81
180	-3965.95	-2806.62	-2778.65	-2572.93	-4500.52	-4773.91	-19180.7	-6359.16	-13447.4	-3188.65	-9102.53	-3266.09	-7888.05	-5909.84	-3553.18	-7856.98
200	-4640.57	-4067.09	-2650.73	-2971.49	-3706.39	-4728.29	-17969.8	-6191.32	-14262.5	-4008.33	-12111.5	-3388.99	-7719.13	-7028.01	-4374.37	-7779.59

## Sheet: 6j
Fig. 6j glu puff peak current control vs ChABC
Control	ChABC
Peak current pA	Peak current pA
-172.492	-353.719
-240.696	-102.246
-179.383	-212.375
-149.554	-152.916
-215.475	-157.383
-146.003	-259.018
-186.707	-143.192
-220.723	-118.482
-223.163	-385.759
-223.163	-204.594
-183.114	-316.838
-284.233
-167.759
-321.611
-183.621

## Sheet: 6k
Fig6. k Glu Charge transfer pA*ms) control vs ChABC
Control	ChABC
Glu Total charge transfer pa.ms	Glu Total charge transfer pa.ms
-154043	-213051
-194644	-167560
-154542	-220202
-101074	-153815
-216171	-49602.1
-150078	-290243
-234556	-152024
-216716	-122479
-199977	-289718
-199977	-193551
-151414	-224105
-245143
-137325
-264142
-157241

## Sheet: 6l
Fig. 6l glu decay slop pA/ms control vs ChABC
Control	ChABC
Decay slope pA/ms	Decay slope pA/ms
0.2162	0.53012
0.35622	0.13576
0.42787	0.28668
0.3091	0.40121
0.49682	0.15843
0.22326	0.47976
0.23041	0.17105
0.38048	0.15443
0.41806	0.79709
0.41806	0.47495
0.35905	1.09527
0.75712
0.447
0.77422
0.26319

## Sheet: 6m
Fig. 6m glu decay time ms Control vs ChBAC
Control	ChABC
Glu current decay time ms	Glu current decay time ms
485.615	458.461
477.119	481.43
297.809	548.032
309.266	272.557
308.974	601.39
469.432	406.145
492.986	542.134
391.747	525.696
326.577	347.275
326.577	313.599
327.173	204.168
274.83
253.39
291.877
408.775

## Sheet: 6q
Fig. 6q iGlusnFR %Net change (normalized to 100) Control vs ChABC
Control	ChABC
116.647	114.319
409.816	116.205
237.007	127.976
125.444	125.251
421.418	111.531
182.118	183.22
262.242	150.515
217.011	101.806
	116.971
	156.635
	121.456
