# Supplementary material for: Astrocytes require perineuronal nets to maintain synaptic homeostasis in mice
Source: Nat Neurosci. 2024 Jul 17;27(8):1475–88. doi: 10.1038/s41593-024-01714-3 (PMC11303255; doi:10.1038/s41593-024-01714-3)
Supplement: Supplementary file 16 — Source data for Fig. 7. [file 41593_2024_1714_MOESM16_ESM.xlsx]

## Sheet: 7b
Fig. 7b threshold stim K+ current µA control vs ChABC
Control	ChABC
60	30
50	35
30	40
50	50
40	50
40	45
40	40
50	70
	70
	70

## Sheet: 7c
Fig. 7C threshold response K+ current pA control vs ChABC
Control	ChABC
-10.0397	-8.64786
-7.76341	-7.16673
-5.93538	-5.77147
-5.40777	-5.75328
-7.68	-5.55
-7.06	-2.82
-10.5	-5.46
-13.52	-3.66
	-5.79

## Sheet: 7e
Fig. 7e Peak K+ current pA control vs ChABC
Stimulation intensity microAmp	Control (peak current pA)
100	-14.5389	-13.346	-11.1301	-7.02839	-10.7406	-10.938	-10.775	-18.8073	-10.8461	-6.9428	-9.06468
200	-23.0419	-19.079	-13.013	-10.4767	-19.8132	-15.0408	-17.1544	-24.6793	-19.7983	-11.4191	-20.4007
500	-31.1549	-28.5718	-22.2103	-27.308	-39.6621	-26.4468	-27.2754	-42.201	-32.4679	-29.3916	-31.4602
1000	-42.8403	-39.2656	-35.1369	-46.5506	-60.9577	-44.8643	-36.9611	-62.1267	-45.2128	-58.7925	-44.9385
1500	-52.2317	-46.6781	-41.9079	-48.4018	-62.1941	-58.2893	-36.1054	-65.5104	-50.5061	-86.6043	-45.7452
2000	-62.5967	-55.1387	-49.6413	-53.4764	-62.9571	-59.6756	-37.5763	-68.9549	-54.6168	-93.6677	-48.4579
2500	-64.5346	-55.9432	-40.7107	-49.0748	-57.7262	-62.6365	-38.2543	-65.8701	-52.1076	-100.091	-47.9665
3000	-71.8537	-59.4021	-43.6391	-48.2281	-56.2092	-61.3152	-40.5448	-68.0584	-54.234	-73.7482	-43.1597
Stimulation intensity microAmp	ChABC (peak current pA)
100	-15.5488	-14.6083	-9.65087	-9.27192	-3.33647	-9.1232	-5.85463	-7.57743	-7.63649	-5.67353	-8.69704	-9.0677	-3.67121	-2.17687	-5.85662
200	-18.9311	-21.3891	-16.078	-13.7583	-6.33584	-15.9471	-10.7317	-13.8749	-10.2118	-8.24432	-9.88484	-24.9863	-3.92029	-4.79317	-5.95206
500	-28.8743	-31.5442	-19.3123	-27.6311	-9.41246	-16.4504	-17.4982	-17.2052	-17.7474	-14.7135	-13.1774	-21.7087	-8.16498	-7.86259	-14.6494
1000	-38.7596	-44.2173	-22.9691	-65.2708	-19.3511	-16.7611	-23.5436	-30.0438	-32.0846	-25.4895	-21.0482	-31.492	-10.7923	-11.2853	-24.5572
1500	-43.1868	-53.4751	-24.4722	-70.9679	-18.7063	-19.953	-19.0545	-35.4956	-44.0461	-44.974	-30.5587	-41.1855	-16.5924	-15.0869	-23.6909
2000	-49.3211	-62.6439	-24.4879	-63.76	-19.8065	-29.7562	-18.0868	-43.187	-47.9292	-49.0432	-28.0867	-46.2733	-16.6651	-15.5976	-26.3939
2500	-52.5377	-68.8885	-24.2559	-68.5219	-19.8658	-29.6347	-16.5223	-38.77	-59.0044	-45.8293	-25.4938	-54.7793	-17.705	-27.6033	-24.4092
3000	-51.9806	-73.0005	-22.3497	-67.5658	-25.2531	-28.8035	-15.7187	-47.1818	-55.9827	-43.4146	-34.4827	-46.8943	-15.3135	-31.7611	-24.8113

## Sheet: 7f
Fig. 7f K+ Charge transfer pA*ms Control vs ChABC
Stimulation intensity microAmp	Control (Charge transfer pA*ms)
100	-7867.94	-19288	-8971.2	-10652.1	-3928.12	-20227	-24294	-8801.22	-22483.3	-11098.2	-9892.68
200	-28108.2	-26967.3	-9427.46	-23823	-16266.2	-50167.2	-33957.6	-15955.6	-35563.2	-39428.2	-21380.8
500	-42641	-43479	-30306.7	-39065.7	-34603.7	-115108	-74226.6	-24224	-55984	-59394.3	-41189.2
1000	-61741.9	-63620.8	-58553.7	-58805.7	-85373.3	-180354	-133751	-44103.2	-75215.4	-76975.6	-127778
1500	-78496.6	-77580.3	-58183.2	-60948.9	-79082.2	-190132	-181275	-39960.8	-77870.5	-81019.2	-191136
2000	-83171.2	-95008	-68218.7	-62364.3	-95741.2	-191378	-183666	-46496.4	-96083.3	-82524.2	-233600
2500	-93412.5	-101311	-48488	-69345.4	-83114.1	-170879	-192795	-44396.3	-78040.3	-79358.9	-214402
3000	-102083	-98568.5	-58067.5	-57754.9	-76368.3	-168202	-170754	-42714.8	-83038.2	-87374.2	-180726
Stimulation intensity microAmp	ChABC (Charge transfer pA*ms)
100	-15294.3	-15527.5	-9072.97	-5431.74	-5844.32	-4088.24	-5887.22	-5976.64	-3214.79	-3091.3	-5474.26	-5303	-1650.22
200	-25008.4	-30340.3	-15781.6	-3564.83	-29248.7	-16974.9	-15090.2	-15487.3	-11784.5	-53201.9	-1242.97	-8359.87	-1564.58
500	-37232.1	-39935.9	-40791.2	-15201.4	-11595.3	-32419.4	-18451.5	-20418.4	-23500.5	-33667.7	-4002.51	-4447.43	-19953.4
1000	-55806.1	-52931.5	-125302	-47191.4	-11791.7	-51441.4	-44599.9	-34176.4	-29166.5	-38673.2	-9657.64	-14452.3	-59409.1
1500	-74701.4	-51718.9	-120843	-31698.6	-26706	-36097	-67655.9	-79902.3	-40543.1	-57907.9	-22710.3	-18058.2	-33428.2
2000	-87359.4	-54333.5	-114317	-27811.1	-47016	-30098.5	-84730.1	-99488.3	-49882.1	-77935.5	-22481.3	-25028.3	-52416.7
2500	-96761.2	-49064.3	-115281	-38178.4	-28414.8	-27988.9	-69487.1	-78084.7	-43050.1	-98156.9	-30634.8	-21514	-37470.6
3000	-89827.7	-45305.7	-117118	-41593.5	-42378	-26431.3	-100616	-82448.1	-57541.7	-55904.3	-20175.9	-13294.4	-40498.2

## Sheet: 7h
Fig. 7h WFA area Acute slices Control vs ChABC
WFA area Control	WFA area ChABC
8894.75	64.8153
7816.71	110.391
15406.8	40.917
16588.7	120.868

## Sheet: 7i
Fig. 7i Kir4.1 Acute slices Control vs ChABC
Kir4.1 area Control	Kir4.1 area ChABC
27061.9	29501.7
29092.8	27204
30026.9	29804
30929.6	29983.3

## Sheet: 7j
Fig. 7j AldheGFP Acute slices Control vs ChABC
AldheGFP area Control	AldheGFP area ChABC
19585	20682.9
22116.6	24301.8
19915	20157.1
25716.5	23744.2

## Sheet: 7l
Fig. 7l Relative Kir4.1 / b actin ~250KDa band control vs ChABC acute slices
~250 kDa band Kir4.1	~250 kDa band Kir4.1
Control	ChABC
100	55.9516
95.8596	61.982
56.8568	82.7851
67.5964	143.498
69.6801	92.784

## Sheet: 7m
Fig. 7m Relative Kir4.1 / b actin ~48KDa band control vs ChABC acute slices
~48 kDa band Kir4.1	~48 kDa band Kir4.1
Control	ChABC
100	37.4887
267.126	31.8109
91.5206	29.2467
49.0282	80.1952
55.1225	46.1484
