# Supplementary material for: Astrocytes require perineuronal nets to maintain synaptic homeostasis in mice
Source: Nat Neurosci. 2024 Jul 17;27(8):1475–88. doi: 10.1038/s41593-024-01714-3 (PMC11303255; doi:10.1038/s41593-024-01714-3)
Supplement: Supplementary file 17 — Source data for Extended Data Figs. 1 and 2–9. [file 41593_2024_1714_MOESM17_ESM.xlsx]

## Sheet: Ext. Data Fig. 1c
Extended DATA Fig. 1c CA2 Pearson correlation astrocyte and PNN
CA2 Kir4.1 - WFA	CA2 Kir4.1 - AldheGFP	CA2 AldheGFP - WFA
0.6123	-0.014445	-0.041995
0.5094	-0.086995	-0.10797
0.717635	-0.02668	0.02583
0.67379	-0.20642	-0.121645
0.70225	-0.00733	0.0131

## Sheet: Ext. Data Fig. 3b
Extended DATA Fig.3b Hippocampal AldheGFP and WFA mean area
WFA Area CA1	AldheGFP Area CA1		WFA Area CA2	AldheGFP Area CA2		WFA Area CA3	AldheGFP Area CA3
121.115	619.065		693.015	649.815		117.415	582.875
33.4	1317.82		1387.85	1939.55		141.51	1778.45
5.065	1172.53		777.105	1076.45		46.465	703.92
149.025	1126.59		655.37	1251.76		61.325	1038.91
2.67	1979.15		991.82	771.565		123.2	825.605
			1548.17	680.805		73.075	404.655

## Sheet: Ext. Data Fig. 3c
Extended DATA Fig.3C Hippocampal AldheGFP / NeuN area
AldheGFP/NeuN area CA1	AldheGFP/NeuN area CA2	AldheGFP/NeuN area CA3
0.291865	0.31138	0.34736
0.25793	0.45459	0.344345
0.447465	0.560145	0.495495
0.647335	0.606275	0.298685
0.962315	0.32374	0.304065

## Sheet: Ext. Data Fig. 3d
Extended DATA Fig.3d Hippocampal AldheGFP / Kir4.1 area
Kir/ NeuN Area CA1	Kir/ NeuN Area CA2	Kir/ NeuN Area CA3
0.897515	0.223615	0.73546
0.451915	0.72908	0.355455
0.550115	0.237355	0.401605
0.83472	0.52096	0.82
0.53309	0.41364	0.37078
	0.42455	0.97178

## Sheet: Ext. Data Fig. 4b
Extended DATA Fig.4b vGAT puncta control vs Acan KO (NesCre)
Control	Acan KO NesCre
total vGAT	total vGAT
191.5	182.25
142.5	155.75
223.5	227.5
178	202.25
195.5	174.25
166.25	185
	218.5
	193

## Sheet: Ext. Data Fig. 4c
Extended DATA Fig.4c vGAT puncta / perimeter control vs Acan KO (NesCre)
Control	Acan KO NesCre
vGAT per perimenter	vGAT per perimenter
0.15772	0.1306
0.12798	0.18648
0.22412	0.21785
0.25658	0.18339
0.17551	0.16556
0.16766	0.15589
	0.19215
	0.20596

## Sheet: Ext. Data Fig. 4d
Extended DATA Fig.4d pericellular vGAT+s100b puncta control vs Acan KO (NesCre)
Control	Acan KO
vGAT + s100b per perimeter	vGAT + s100b per perimeter
0.05255	0.03915
0.01426	0.04733
0.07452	0.05255
0.0307	0.04797
0.04311	0.02603
0.02515	0.02964
	0.04209
	0.09808

## Sheet: Ext. Data Fig. 5f
Extended DATA Fig.5f % PNN holes astrocyte occupied, sham vs ChABC
Sham AldheGFP	ChABC AldheGFP		Sham Glt1	ChABC Glt1		Sham AldheGFP+Glt1	ChABC AldheGFP+Glt1		Sham Occupied	ChABC Occupied		Sham Empty	ChABC Empty
60.5348	88.7091		63.912	91.0684		55.1448	88.023		70.9706	92.1452		29.0294	7.85485
50.4032	79.5256		61.4919	80.5788		47.2782	77.3018		64.6169	82.8026		35.3831	17.1974
54.0494	77.3186		64.8088	80.9697		53.1566	75.8146		65.7017	82.4737		34.2983	17.5263
55.6829	80.1992		59.9093	85.1429		55.6829	79.0628		60.7714	86.2793		39.2286	13.7207
53.1404	77.9762		60.3661	81.8676		50.3552	76.4137		61.3277	84.8586		38.6723	15.1414

## Sheet: Ext. Data Fig. 5h
Extended DATA Fig.5h % occupied vGlut1+ holes sham vs ChABC
Sham	ChABC		Sham	ChABC
vGlut+ve (%)	vGlut+ve (%)		vGlut1 +ve and AldheGFP +ve (%)	vGlut1 +ve and AldheGFP +ve (%)
72.4484	65.1522		51.4398	37.2081
49.998	52.0697		32.6716	23.5858
69.1637	75.4832		38.1583	64.6777
60.001	79.1228		24.5661	44.6491
68.9346	70.151		41.0717	39.0579
	89.9318			60.0966

## Sheet: Ext. Data Fig. 5j
Extended DATA Fig.5j % occupied vGAT+ holes sham vs ChABC
Sham	ChABC		Sham	ChABC
vGAT+ve (%)	vGAT+ve (%)		vGAT +ve and AldheGFP +ve (%)	vGAT +ve and AldheGFP +ve (%)
44.0593	50.6208		1.82195	20.7856
57.1185	56.9587		19.6212	12.9273
49.8515	48.7524		17.2887	21.9236
54.0942	52.6786		21.9287	24.9355
50.3698	72.8194		19.3604	48.4929
58.4951			23.9387
47.5064			22.838

[truncated: 16 more sheets: Ext. Data Fig. 6b, Ext. Data Fig. 6d, Ext. Data Fig. 6f, Ext. Data Fig. 6h, Ext. Data Fig. 7c, Ext. Data Fig. 7d, Ext. Data Fig. 7e, Ext. Data Fig. 7g, Ext. Data Fig. 7i, Ext. Data Fig. 8b, Ext. Data Fig. 8c, Ext. Data Fig. 8d, Ext. Data Fig. 8f, Ext. Data Fig. 8g, Ext. Data Fig. 9e, Ext. Data Fig. 9f]
